# Supplementary material for: A draft genome assembly of the reef-building coral Acropora hemprichii from the central Red Sea
Source: Sci Data. 2024 Nov 26;11:1288. doi: 10.1038/s41597-024-04080-8 (PMC11599867; doi:10.1038/s41597-024-04080-8)
Supplement: Supplementary file 2 — Supplementary Material Tables [file 41597_2024_4080_MOESM2_ESM.xlsx]

## Sheet: Table S1
Table S1. Overview of publicly available Acropora genomes.
Organism Name	Sample collection site	Reference	DOI	Available at	URL	Total Sequence Length	Assembly Level	Contig/Scaffold N50	No. of Contigs/Scaffolds	Sequeqncing platform	No. of predicted genes	BUSCO (assembly, metazoa_odb10)
Acropora acuminata	Okinawa, Japan	Shinzato et al. 2021	https://doi.org/10.1093/molbev/msaa216	NCBI	https://www.ncbi.nlm.nih.gov/datasets/genome/GCA_014633975.1/	394735330	Scaffold	1005452	3293	Illumina HiSeq2500	21.904	C:91.5 [S:89.8, D:1.7], F:1.4, M:7.1
Acropora awi	Okinawa, Japan	Shinzato et al. 2021	https://doi.org/10.1093/molbev/msaa216	NCBI	https://www.ncbi.nlm.nih.gov/datasets/genome/GCA_014634005.1/	428844380	Scaffold	1089856	2821	Illumina HiSeq2500	22.491	C:89.2 [S:88.2, D:1.0], F:1.8, M:9.0
Acropora cervicornis	Florida, USA	unpublished		NCBI	https://www.ncbi.nlm.nih.gov/datasets/genome/GCA_964034985.1/	328680610	Chromosome	22198023	159	PacBio,Arima2		C:96.3[S:95.4,D:0.9],F:1.5,M:2.2
Acropora cervicornis	Grassy Key, Florida Keys, Florida, USA	Locatelli et al. 2023	https://doi.org/10.1101/2023.12.22.573044	NCBI	https://www.ncbi.nlm.nih.gov/datasets/genome/GCA_041430625.1/	304914737	Chromosome	20050764	3246	ONP PromethION; Illumina HiSeq; Axiom Coral-Algae Genotyping Array	34.013	C:93.1[S:92.8,D:0.3],F:3.4,M:3.5
Acropora cervicornis	Key Largo, Florida Keys, Florida, USA	Selwyn & Vollmer 2023	https://doi.org/10.1093/g3journal/jkad232	NCBI	https://www.ncbi.nlm.nih.gov/datasets/genome/GCA_032359415.1/	307445771	Scaffold	2821157	398	ONP MinION; Illumina HiSeq	33.794	C:95.8[S:94.9,D:0.9],F:1.8,M:2.4
Acropora cervicornis	Florida, USA	unpublished		NCBI	https://www.ncbi.nlm.nih.gov/datasets/genome/GCA_037043185.1/	317749199	Scaffold	162724	4382	Illumina HiSeq; PacBio Sequel		C:90.8[S:88.2,D:2.6],F:4.0,M:5.2
Acropora cytherea	Okinawa, Japan	Shinzato et al. 2021	https://doi.org/10.1093/molbev/msaa216	NCBI	https://www.ncbi.nlm.nih.gov/datasets/genome/GCA_014634045.1/	426326548	Scaffold	1091490	4046	Illumina HiSeq2500	22.584	C:90.4 [S:86.5, D:3.9], F:1.9, M:7.7
Acropora digitifera	Okinawa, Japan	Shinzato et al. 2011	https://doi.org/10.1038/nature10249	NCBI	https://www.ncbi.nlm.nih.gov/datasets/genome/GCF_000222465.1/	447478678	Scaffold	483559	2420	454 GS FLX; Illumina Genome Analyzer	32.106	C:80.0[S:73.8,D:6.2],F:10.4,M:9.6
Acropora digitifera	Okinawa, Japan	Shinzato et al. 2021	https://doi.org/10.1093/molbev/msaa216	NCBI	https://www.ncbi.nlm.nih.gov/datasets/genome/GCA_014634065.1/	415828151	Scaffold	1856312	955	Illumina HiSeq2500; PacBio	22.221	C:90.2 [S:88.7, D:1.5], F:1.6, M:8.2
Acropora echinata	Okinawa, Japan	Shinzato et al. 2021	https://doi.org/10.1093/molbev/msaa216	NCBI	https://www.ncbi.nlm.nih.gov/datasets/genome/GCA_014634105.1/	401478809	Scaffold	1917675	2002	Illumina HiSeq2500	21.554	C:87.7 [S:86.4, D:1.3], F:2.5, M:9.8
Acropora florida	Okinawa, Japan	Shinzato et al. 2021	https://doi.org/10.1093/molbev/msaa216	NCBI	https://www.ncbi.nlm.nih.gov/datasets/genome/GCA_014634605.1/	442824714	Scaffold	751376	6979	Illumina HiSeq2500	23.237	C:88.6 [S:86.2, D:2.4], F:2.8, M:8.6
Acropora gemmifera	Okinawa, Japan	Shinzato et al. 2021	https://doi.org/10.1093/molbev/msaa216	NCBI	https://www.ncbi.nlm.nih.gov/datasets/genome/GCA_014634125.1/	400993167	Scaffold	1141272	2274	Illumina HiSeq2500	21.983	C:88.6 [S:87.3, D:1.3], F:3.0, M:8.4
Acropora hemprichii	KAUST, Red Sea, Saudi Arabia	this study		NCBI	https://www.ncbi.nlm.nih.gov/datasets/genome/GCA_037127295.1/	495621216	Scaffold	1378908	33983	Illumina HiSeq	27.108	C:89.9[S:84.8,D:5.1],F:6.6,M:3.5
Acropora hyacinthus	Palau	Lopez-Nandam et al. 2023	https://doi.org/10.1098/rspb.2022.1766	NCBI	https://www.ncbi.nlm.nih.gov/datasets/genome/GCA_020536085.1/	446425040	Chromosome	26527962	907	PacBio Sequel; Illumina HiSeqX	27.11	C:93.9[S:93.3,D:0.6],F:1.4,M:4.7
Acropora hyacinthus	Okinawa, Japan	Shinzato et al. 2021	https://doi.org/10.1093/molbev/msaa216	NCBI	https://www.ncbi.nlm.nih.gov/datasets/genome/GCA_014634145.1/	447200179	Scaffold	1584703	2758	Illumina HiSeq2500	22.464	C:90.7 [S:87.8, D:2.9], F:1.5, M:7.8
Acropora intermedia	Okinawa, Japan	Shinzato et al. 2021	https://doi.org/10.1093/molbev/msaa216	NCBI	https://www.ncbi.nlm.nih.gov/datasets/genome/GCA_014634585.1/	416875905	Scaffold	577312	6224	Illumina HiSeq2500	22.835	C:90.6 [S:87.9, D:2.7], F:1.4, M:8.0
Acropora kenti (formerly Acropora tenuis)	Orpheus Island, GBR, Australia	Cooke et al. 2020	https://doi.org/10.1126/sciadv.abc6318	ENA	https://www.ebi.ac.uk/ena/browser/view/GCA_964034825.1?show=xrefs	486812518	Scaffold	2836608	614	PacBio	30.327	C:96.5[S:94.5,D:2.0],F:1.3,M:2.2
Acropora loripes	Trunk Reef, GBR, Australia	Salazar et al. 2022	https://doi.org/10.1126/sciadv.abq030	reefgenomics.org	http://alor.reefgenomics.org/	401875658	Scaffold	2827318	335	PacBio, 10X Chromium	27.152	C:96.2[S:93.3,D:2.9],F:1.4,M:2.4
Acropora microphthalma	Okinawa, Japan	Shinzato et al. 2021	https://doi.org/10.1093/molbev/msaa216	NCBI	https://www.ncbi.nlm.nih.gov/datasets/genome/GCA_014634165.1/	383861656	Scaffold	1061150	4878	Illumina HiSeq2500	22.016	C:88.6 [S:86.9, D:1.7], F:2.6, M:8.8
Acropora millepora	Indonesia	Fuller et al. 2020	https://doi.org/10.1126/science.aba4674	NCBI	https://www.ncbi.nlm.nih.gov/datasets/genome/GCF_013753865.1/	475381253	Chromosome	19840543	854	PacBio	42.775	C:95.6[S:89.5,D:6.1],F:1.2,M:3.2
Acropora millepora	Magnetic Island, GBR, Australia	Ying et al. 2019	https://doi.org/10.1093/gbe/evz077	NCBI	https://www.ncbi.nlm.nih.gov/datasets/genome/GCF_004143615.1/	386599652	Scaffold	494532	3869	Illumina HiSeq	31.132	C:95.4[S:94.5,D:0.9],F:1.9,M:2.7
Acropora muricata	Spratly Islands, South China Sea	unpublished		NCBI	https://www.ncbi.nlm.nih.gov/datasets/genome/GCF_036669905.1/	487333246	Chromosome	30774878	481	PacBio Sequel II	44.841	C:96.4[S:92.7,D:3.7%],F:1.3,M:2.3
Acropora muricata	Okinawa, Japan	Shinzato et al. 2021	https://doi.org/10.1093/molbev/msaa216	NCBI	https://www.ncbi.nlm.nih.gov/datasets/genome/GCA_014634545.1/	420731913	Scaffold	574627	6861	Illumina HiSeq2500	23.103	C:88.3 [S:85.8, D:2.5], F:3.2, M:8.5
Acropora nasuta	Okinawa, Japan	Shinzato et al. 2021	https://doi.org/10.1093/molbev/msaa216	NCBI	https://www.ncbi.nlm.nih.gov/datasets/genome/GCA_014634205.1/	416422065	Scaffold	1051962	4717	Illumina HiSeq2500	22.545	C:90.5 [S:86.4, D:4.1], F:1.7, M:7.8
Acropora palmata	Florida, USA	unpublished		NCBI	https://www.ncbi.nlm.nih.gov/datasets/genome/GCA_964030605.1/	335916754	Chromosome	22572888	351	PacBio,Arima2		C:96.2[S:94.8,D:1.4],F:1.6,M:2.2
Acropora palmata	Horseshoe Reef, Florida Keys, Florida, USA	Locatelli et al. 2023	https://doi.org/10.1101/2023.12.22.573044	NCBI	https://www.ncbi.nlm.nih.gov/datasets/genome/GCA_025960835.2/	287592185	Chromosome	18664000	406	Illumina HiSeq	31.827	C:87.8[S:86.6,D:1.2],F:4.2,M:8.0
Acropora selago	Okinawa, Japan	Shinzato et al. 2021	https://doi.org/10.1093/molbev/msaa216	NCBI	https://www.ncbi.nlm.nih.gov/datasets/genome/GCA_014634525.1/	392938768	Scaffold	657172	5816	Illumina HiSeq2500	22.616	C:87.6 [S:85.5, D:2.1], F:3.5, M:8.9
Acropora spathulata	Davies Reef, GBR, Australia	unpublished		NCBI	https://www.ncbi.nlm.nih.gov/datasets/genome/GCA_031770025.1/	559124966	Contig	13379050	162	PacBio Revio		C:96.5[S:94.4,D:2.1],F:1.3,M:2.2
Acropora spathulata	Arlington Reef, GBR, Australia	unpublished		NCBI	https://www.ncbi.nlm.nih.gov/datasets/genome/GCA_964019555.1/	486194993	Chromosome	32720690	463	PacBio,Arima2		C:95.8[S:95.0,D:0.8],F:1.8,M:2.4
Acropora tenuis	Okinawa, Japan	Shinzato et al. 2021	https://doi.org/10.1093/molbev/msaa216	NCBI	https://www.ncbi.nlm.nih.gov/datasets/genome/GCA_014633955.1/	403138309	Scaffold	1165953	1538	Illumina HiSeq2500	22.802	C:90.5 [S:89.4, D:1.1], F:1.8, M:7.7
Acropora yongei	Okinawa, Japan	Shinzato et al. 2021	https://doi.org/10.1093/molbev/msaa216	NCBI	https://www.ncbi.nlm.nih.gov/datasets/genome/GCA_014634225.1/	438047505	Scaffold	3033871	1010	Illumina HiSeq2500	23.044	C:88.6 [S:86.2, D:2.4], F:2.8, M:8.6

## Sheet: Table S2
Table S2. Repeat content of the Acropora hemprichii genome.
Repeat group	Repeat type	No. of elements*	Length occupied (bp)	% of genome
Retrotransposons		162242	55125871	2024-12-11
	SINEs	0	0	0.00
	Penelope	0	0	0.00
	LINEs	78630	27558767	5.56
	CRE/SLACS	1330	607103	0.12
	L2/CR1/Rex	33302	11667847	2.35
	R1/LOA/Jockey	0	0	0.00
	R2/R4/NeSL	5060	2009836	0.41
	RTE/Bov-B	1825	843225	0.17
	L1/CIN4	2160	1237077	0.25
	LTR elements	83612	27567104	5.56
	BEL/Pao	5042	2381647	0.48
	Ty1/Copia	1285	392207	0.08
	Gypsy/DIRS1	34904	16650566	3.36
	Retroviral	0	0	0.00
DNA transposons		309934	55371039	11.17
	hobo-Activator	1617	587596	0.12
	Tc1-IS630-Pogo	2235	737877	0.15
	En-Spm	0	0	0.00
	MULE-MuDR	317	110457	0.02
	PiggyBac	906	403156	0.08
	Tourist/Harbinger	5634	1655413	0.33
	Other (Mirage, P-element, Transib)	1266	616816	0.12
Rolling-circles		2961	1665763	0.34
Small RNA		0	0	0.00
Satellites		0	0	0.00
Simple repeats		2119	267912	0.05
Low complexity		0	0	0.00
Unclassified repeats		581566	135386302	27.32
Total			247816887	50
*Repeats fragmented by insertions or deletions have been counted as one element

## Sheet: Table S3
Table S3. Structural annotation statistics of protein-coding genes using AGAT.
# gene	26865
# mRNA	26865
# mRNA with UTR both sides	11182
# mRNA with at least one UTR	16530
# CDS	26865
# Exons	174821
# 5' UTR	14696
# 3' UTR	13016
# Exons in CDS	170578
# Exons in 5' UTR	17895
# Exons in 3' UTR	13982
# Introns in CDS	143713
# Introns in Exons	147956
# Introns in 5' UTR	3199
# Introns in 3' UTR	966
# gene overlapping	595
# Single Exon per gene	5061
# Single Exon mRNA	5061
Mean mRNAs per gene	1.0
Mean CDSs per mRNA	1.0
Mean Exons per mRNA	2024-05-06
Mean 5' UTR per mRNA	0.5
Mean 3' UTR per mRNA	0.5
Mean Exons per CDS	2024-03-06
Mean Exons per 5' UTR	2024-02-01
Mean Exons per 3' UTR	2024-01-01
Mean Introns in CDS per mRNA	2024-03-05
Mean Introns in Exons per mRNA	2024-05-05
Mean Introns in 5' UTR per mRNA	0.1
Mean Introns in 3' UTR per mRNA	0.0
Total gene length (bp)	153070309
Total mRNA length (bp)	153070309
Total CDS length (bp)	34828558
Total Exon length (bp)	47992820
Total 5' UTR length (bp)	3576953
Total 3' UTR length (bp)	9587309
Total Intron length per CDS (bp)	101298370
Total Intron length per Exon (bp)	105077489
Total Intron length per 5' UTR (bp)	2999035
Total Intron length per 3' UTR (bp)	700285
Mean gene length (bp)	5697
Mean mRNA length (bp)	5697
Mean CDS length (bp)	1296
Mean Exon length (bp)	274
Mean 5' UTR length (bp)	243
Mean 3' UTR length (bp)	736
Mean CDS piece length (bp)	204
Mean 5' UTR piece length (bp)	199
Mean 3' UTR piece length (bp)	685
Mean Intron in CDS length (bp)	704
Mean Intron in Exon length (bp)	710
Mean Intron in 5' UTR length (bp)	937
Mean Intron in 3' UTR length (bp)	724
% genome covered by gene	2024-09-30
% genome covered by mRNA	2024-09-30
% genome covered by CDS	7.0
% genome covered by Exon	2024-07-09
% genome covered by 5' UTR	0.7
% genome covered by 3 UTR	2024-09-01
% genome covered by Intron from CDS	2024-04-20
% genome covered by Intron from Exon	2024-02-21
% genome covered by Intron from 5' UTR	0.6
% genome covered by Intron from 3' UTR	0.1
Longest gene (bp)	117245
Longest mRNA (bp)	117245
Longest CDS (bp)	48966
Longest Exon (bp)	18962
Longest 5' UTR (bp)	8470
Longest 3' UTR (bp)	9400
Longest CDS piece (bp)	18771
Longest 5' UTR piece (bp)	8366
Longest 3' UTR piece (bp)	9400
Longest Intron into CDS part (bp)	30486
Longest Intron into Exon part (bp)	30486
Longest Intron into 5' UTR part (bp)	3000
Longest Intron into 3' UTR part (bp)	2982
Shortest gene (bp)	303
Shortest mRNA (bp)	303
Shortest CDS piece (bp)	1
Shortest 5' UTR piece (bp)	1
Shortest 3' UTR piece (bp)	1
Shortest Intron into CDS part (bp)	11
Shortest Intron into Exon part (bp)	11
Shortest Intron into 5' UTR part (bp)	20
Shortest Intron into 3' UTR part (bp)	20

## Sheet: Table S4
Table S4. Structural annotation statistics of putative tRNAs from tRNAscan-SE v2.0.12 (including high confidence tRNAs).
Sequence Name	tRNA number	tRNA Begin	tRNA End	tRNA Type	Anti Codon	Intron Begin	Intron End	Inf Score	HMM Score	2'Str Score	Isotype CM	Isotype Score	Note
scaffold_1	1	208763	208834	Undet	NNN	0	0	2024-02-22	46.90	-24.70	Gly	2024-02-23	pseudo
scaffold_1	2	296003	296075	Thr	GGT	0	0	63.9	47.00	16.90	Thr	54.0	secondary filtered
scaffold_1	3	322684	322755	Undet	NNN	0	0	2024-06-24	54.80	-30.20	Gly	2024-06-17	pseudo
scaffold_1	4	330680	330751	Ala	GGC	0	0	2024-04-25	32.60	-7.20	Thr	2024-09-16	pseudo,IPD:-15.00
scaffold_1	5	556861	556932	Glu	TTC	0	0	32.9	53.90	-21.00	Asp	2024-01-23	pseudo,IPD:-21.80
scaffold_1	6	766973	767045	Leu	CAA	0	0	33.4	37.30	-3.90	Ile	33.2	pseudo,IPD:-33.00
scaffold_1	7	767274	767346	Ser	CGA	0	0	34.7	39.10	-4.40	Ile	34.5	pseudo,IPD:-47.30
scaffold_1	8	1020575	1020647	Arg	TCG	0	0	68.6	50.60	18.00	Arg	102.3	high confidence set
scaffold_1	9	1980704	1980776	Ser	AGA	0	0	55.5	53.40	2024-10-02	Thr	62.6	IPD:-63.50,secondary filtered
scaffold_1	10	2191206	2191276	Ala	GGC	0	0	2024-07-29	37.90	-8.20	Lys	2024-03-25	pseudo,IPD:-16.00
scaffold_1	11	2219603	2219675	Leu	CAA	0	0	23.0	29.80	-6.80	Thr	2024-06-25	pseudo,IPD:-21.70
scaffold_1	12	2374406	2374479	Ala	GGC	0	0	44.6	42.90	1.70	Thr	48.7	pseudo,IPD:-22.20
scaffold_1	13	2477481	2477552	Ser	TGA	0	0	2024-04-21	38.20	-16.80	Thr	2024-07-04	pseudo,IPD:-17.00
scaffold_1	14	2546598	2546670	Thr	GGT	0	0	61.6	47.80	13.80	Thr	55.4	secondary filtered
scaffold_1	15	2642487	2642562	Ser	AGA	0	0	2024-08-30	58.10	-27.30	Cys	2024-07-26	pseudo,IPD:-17.10
scaffold_1	16	2889185	2889256	Ala	GGC	0	0	37.7	43.70	-6.00	Cys	2024-01-19	pseudo,IPD:-7.60
scaffold_1	17	2942830	2942908	Ala	GGC	0	0	23.0	32.60	-9.60	Ile	2024-05-20	pseudo,IPD:-11.30
scaffold_1	18	3057492	3057566	Ala	GGC	0	0	51.7	44.70	7.00	Thr	52.7	IPD:-21.90,secondary filtered
scaffold_1	19	3569759	3569830	Asp	GTC	0	0	68.0	39.00	29.00	Asp	109.7	high confidence set
scaffold_1	20	3748678	3748750	Thr	GGT	0	0	56.1	46.00	2024-10-10	Thr	48.3	secondary filtered
scaffold_1	21	3779118	3779191	Ser	AGA	0	0	52.3	45.30	7.00	Thr	60.7	IPD:-66.50,secondary filtered
scaffold_1	22	4218411	4218482	Thr	GGT	0	0	35.9	2024-10-26	9.80	Ile	2024-04-27	IPD:-1.40,secondary filtered
scaffold_1	23	4487770	4487847	Ala	GGC	0	0	2024-03-26	35.00	-8.70	Ala	12.0	pseudo,trunc_end:7
scaffold_1	24	5020698	5020770	Thr	GGT	0	0	37.2	32.10	2024-10-05	Cys	39.6	IPD:-11.50,secondary filtered
scaffold_1	25	5183540	5183610	Ala	GGC	0	0	2024-06-24	27.70	-3.10	Cys	2024-09-24	pseudo,IPD:-28.40
scaffold_1	26	5366002	5366076	Ala	GGC	0	0	57.5	47.50	10.00	Thr	55.7	IPD:-19.40,secondary filtered
scaffold_1	27	5676481	5676554	Asp	GTC	0	0	2024-07-22	44.70	-22.00	Arg	2024-07-21	pseudo,IPD:-21.70
scaffold_1	28	6144962	6145034	Thr	GGT	0	0	52.3	43.70	8.60	Ile	40.8	IPD:-2.80,secondary filtered
scaffold_1	29	6166847	6166920	Cys	ACA	0	0	45.1	46.00	-0.90	Thr	49.7	pseudo,IPD:-11.00
scaffold_1	30	6454004	6454076	Ser	TGA	0	0	2024-02-26	55.00	-28.80	Arg	2024-02-20	pseudo,IPD:-10.90
scaffold_1	31	6797315	6797387	Thr	GGT	0	0	47.2	39.40	7.80	Ile	37.6	IPD:-2.60,secondary filtered
scaffold_1	32	6875310	6875383	Ser	GCT	0	0	2024-03-30	26.60	3.70	Thr	31.4	pseudo,IPD:-31.40
scaffold_1	33	6935068	6935131	Undet	NNN	0	0	32.7	21.30	11.40	Gly	2024-04-20	secondary filtered
scaffold_1	34	7431121	7431195	Ala	GGC	0	0	45.1	52.80	-7.70	Cys	40.9	pseudo,IPD:-18.40
scaffold_1	35	7519780	7519852	Ala	GGC	0	0	2024-06-20	30.80	-10.20	Thr	2024-09-11	pseudo,IPD:-7.90
scaffold_1	36	7649272	7649346	Ala	GGC	0	0	59.6	49.60	10.00	Thr	62.3	IPD:-27.90,secondary filtered
scaffold_1	37	7851045	7851116	Undet	NNN	0	0	2024-09-25	52.90	-27.00	Asp	24.0	pseudo
scaffold_1	38	7906474	7906546	Ala	GGC	0	0	39.0	37.90	2024-10-01	Ile	2024-09-23	pseudo,IPD:-10.90
scaffold_1	39	8058127	8058205	Leu	GAG	0	0	2024-04-21	37.00	-15.60	Ala	14.0	pseudo,IPD:-14.00,trunc_end:1
scaffold_1	40	8108902	8108972	Val	GAC	0	0	2024-07-20	38.00	-17.30	Lys	2024-05-10	pseudo,IPD:-21.90,trunc_start:4
scaffold_1	41	8493733	8493806	Ala	GGC	0	0	47.2	42.30	4.90	Thr	50.6	pseudo,IPD:-23.20
scaffold_1	42	8522110	8522182	Ser	TGA	0	0	2024-04-20	45.90	-25.50	Ile	2024-03-12	pseudo,IPD:-15.80
scaffold_1	43	8626247	8626319	Ala	TGC	0	0	2024-05-28	17.60	10.90	Ala	2024-06-11	secondary filtered
scaffold_1	44	8754779	8754851	Undet	NNN	0	0	39.3	43.30	-4.00	Ile	33.1	pseudo
scaffold_1	45	8769262	8769336	Ala	AGC	0	0	2024-06-26	22.70	3.90	Thr	2024-04-13	pseudo,IPD:-5.80
scaffold_1	46	8770730	8770803	Ser	GCT	0	0	33.8	34.20	-0.40	Thr	36.9	pseudo,IPD:-36.90
scaffold_1	47	8893011	8893077	Undet	NNN	0	0	33.2	23.00	10.20	Ile	29.0	secondary filtered
scaffold_1	48	8910600	8910671	Undet	NNN	0	0	33.8	46.30	-12.50	Gly	26.0	pseudo
scaffold_1	49	8916163	8916234	Undet	NNN	0	0	2024-01-30	34.70	-4.60	Lys	2024-01-28	pseudo
scaffold_1	50	9023395	9023463	Ser	TGA	0	0	32.5	51.40	-18.90	Thr	2024-01-18	pseudo,IPD:-10.10
scaffold_1	51	9092507	9092586	Ala	AGC	0	0	2024-03-21	27.90	-6.60	Thr	2024-02-25	pseudo,IPD:-16.30
scaffold_1	52	9372972	9373044	Thr	GGT	0	0	63.9	47.00	16.90	Thr	54.0	secondary filtered
scaffold_1	53	9587305	9587376	Ala	GGC	0	0	2024-04-28	24.40	4.00	Thr	2024-04-25	pseudo,IPD:-13.70,trunc_end:23
scaffold_1	54	9643501	9643572	Undet	NNN	0	0	2024-02-28	51.50	-23.30	Gly	2024-03-17	pseudo
scaffold_1	55	9785314	9785391	Ala	GGC	0	0	2024-09-27	32.80	-4.90	Thr	2024-08-26	pseudo,IPD:-13.90
scaffold_1	56	9871596	9871669	Thr	AGT	0	0	35.1	41.40	-6.30	Cys	31.2	pseudo,IPD:-1.20
scaffold_1	57	10774324	10774396	Ala	GGC	0	0	2024-03-21	27.60	-6.30	Thr	2024-03-11	pseudo,IPD:-19.60
scaffold_1	58	10842416	10842488	Ser	TGA	0	0	2024-08-20	43.20	-22.40	Ile	2024-06-08	pseudo,IPD:-3.20
scaffold_1	59	10919567	10919639	Ser	TGA	0	0	2024-07-30	40.80	-10.10	Ile	2024-03-24	pseudo,IPD:-3.80
scaffold_1	60	11029611	11029682	Gly	CCC	0	0	2024-01-28	52.60	-24.50	Asp	2024-08-28	pseudo,IPD:-2.30
scaffold_1	61	10933792	10933720	Ser	TGA	0	0	2024-03-26	37.10	-10.80	Ala	2024-05-02	pseudo,IPD:-14.80
scaffold_1	62	10556822	10556750	Ala	GGC	0	0	2024-03-26	33.60	-7.30	Cys	2024-07-17	pseudo,IPD:-20.10
scaffold_1	63	10454024	10453952	Ala	GGC	0	0	43.9	48.50	-4.60	Cys	46.4	pseudo,IPD:-21.00
scaffold_1	64	10439457	10439385	Thr	GGT	0	0	62.6	49.20	13.40	Trp	53.2	IPD:-2.70,secondary filtered
scaffold_1	65	9373931	9373852	Gly	TCC	9373893	9373891	2024-07-26	40.50	-13.80	Ala	2024-04-26	pseudo,IPD:-15.50
scaffold_1	66	9212246	9212173	Ser	TGA	0	0	2024-08-26	53.10	-26.30	Arg	2024-06-22	pseudo,IPD:-5.20
scaffold_1	67	9078398	9078327	Undet	NNN	0	0	2024-06-20	54.40	-33.80	Cys	2024-08-12	pseudo
scaffold_1	68	8903974	8903903	Undet	NNN	0	0	2024-04-20	54.30	-33.90	Gly	2024-09-17	pseudo
scaffold_1	69	8625793	8625722	Gly	ACC	0	0	2024-08-30	35.00	-4.20	Thr	2024-08-29	pseudo,IPD:-37.60
scaffold_1	70	8555176	8555109	Lys	TTT	0	0	2024-04-20	21.30	-0.90	Ile	2024-07-20	pseudo,IPD:-18.80
scaffold_1	71	8497854	8497782	Arg	TCG	0	0	31.6	39.10	-7.50	Ile	35.3	pseudo,IPD:-9.30
scaffold_1	72	8291532	8291460	Thr	GGT	0	0	39.6	31.00	8.60	Cys	51.9	IPD:-18.30,secondary filtered
scaffold_1	73	8203848	8203774	Ala	GGC	0	0	53.0	43.00	10.00	Thr	53.7	IPD:-22.50,secondary filtered
scaffold_1	74	7715167	7715092	Undet	NNN	0	0	2024-04-23	40.80	-17.40	Gly	2024-08-16	pseudo
scaffold_1	75	7379383	7379312	Ser	TGA	0	0	2024-04-24	54.10	-29.70	Cys	2024-06-16	pseudo,IPD:-4.90
scaffold_1	76	7329836	7329758	Ser	TGA	0	0	2024-03-30	44.90	-14.60	Cys	2024-09-13	pseudo,IPD:-16.60,trunc_end:3
scaffold_1	77	7011179	7011108	Undet	NNN	0	0	2024-03-23	54.40	-31.10	Gly	2024-03-22	pseudo
scaffold_1	78	6396253	6396182	Ser	AGA	0	0	33.2	37.50	-4.30	Thr	38.0	pseudo,IPD:-42.90,trunc_start:4
scaffold_1	79	6201434	6201362	Asn	ATT	0	0	55.0	39.60	15.40	Trp	45.0	IPD:-8.50,secondary filtered
scaffold_1	80	6065319	6065247	Thr	GGT	0	0	62.3	49.70	12.60	Ile	53.5	IPD:-1.80,secondary filtered
scaffold_1	81	5602262	5602190	Thr	GGT	0	0	2024-02-26	2024-10-31	-4.90	Val	2024-05-18	pseudo,IPD:-4.60
scaffold_1	82	5202594	5202522	Thr	GGT	0	0	45.0	39.90	2024-10-05	Ile	38.0	IPD:-6.90,secondary filtered
scaffold_1	83	4807085	4807014	Gln	CTG	0	0	71.5	44.00	27.50	Gln	112.1	high confidence set
scaffold_1	84	4506445	4506382	Thr	GGT	0	0	2024-08-29	24.50	5.30	Tyr	26.0	IPD:-6.60,secondary filtered
scaffold_1	85	4446303	4446230	Ser	ACT	0	0	42.7	53.40	-10.70	Phe	39.3	pseudo,IPD:-39.30
scaffold_1	86	4358817	4358746	Undet	NNN	0	0	2024-09-30	55.30	-24.40	Gly	2024-02-22	pseudo
scaffold_1	87	4307238	4307167	Undet	NNN	0	0	2024-04-22	35.50	-13.10	Gly	2024-07-22	pseudo
scaffold_1	88	4301002	4300929	Thr	GGT	0	0	2024-09-24	29.40	-4.50	Ala	2024-08-21	pseudo,IPD:-8.20
scaffold_1	89	4241069	4240996	Ser	GCT	0	0	46.6	39.20	7.40	Thr	46.2	IPD:-56.80,secondary filtered
scaffold_1	90	4233183	4233121	Ala	GGC	0	0	2024-04-25	13.70	11.70	Thr	30.2	IPD:-21.50,trunc_start:8,trunc_end:5,secondary filtered
scaffold_1	91	4168283	4168209	Ser	GGA	0	0	55.0	48.00	7.00	Thr	53.2	IPD:-55.90,secondary filtered
scaffold_1	92	3542422	3542354	Asn	GTT	0	0	2024-02-21	39.40	-18.20	Arg	2024-05-12	pseudo,IPD:-10.70
scaffold_1	93	3494121	3494050	Gly	TCC	0	0	2024-05-26	43.90	-17.40	Lys	2024-07-18	pseudo,IPD:-1.90
scaffold_1	94	3348308	3348237	Undet	NNN	0	0	2024-01-30	38.00	-7.90	Gly	2024-01-14	pseudo
scaffold_1	95	3056478	3056407	Undet	NNN	0	0	2024-05-22	24.90	-2.40	Gly	11.0	pseudo
scaffold_1	96	2978115	2978043	Thr	GGT	0	0	2024-09-26	32.80	-5.90	Ile	26.0	pseudo,IPD:-6.70
scaffold_1	97	2968734	2968662	Thr	GGT	0	0	62.6	49.60	13.00	Thr	54.9	secondary filtered
scaffold_1	98	2929185	2929113	Thr	GGT	0	0	57.6	45.10	12.50	Trp	48.1	IPD:-0.20,secondary filtered
scaffold_1	99	2655730	2655657	Ser	ACT	0	0	2024-02-25	46.40	-21.20	Lys	2024-07-15	pseudo,IPD:-15.70
scaffold_1	100	2634457	2634384	Ser	GCT	0	0	2024-01-27	49.90	-22.80	Cys	2024-08-10	pseudo,IPD:-10.80
scaffold_1	101	2587045	2586989	Undet	NNN	0	0	39.3	0.00	39.30	Thr	45.3	pseudo
scaffold_1	102	2569151	2569080	Undet	NNN	0	0	2024-09-24	42.10	-17.20	Gly	2024-01-19	pseudo
scaffold_1	103	2484391	2484320	Undet	NNN	0	0	2024-01-22	53.10	-31.00	Gly	2024-04-21	pseudo
scaffold_1	104	2328429	2328355	Thr	GGT	0	0	52.5	40.60	11.90	Ile	43.9	IPD:-2.50,secondary filtered
scaffold_1	105	2325891	2325819	Ser	GCT	0	0	44.6	48.40	-3.80	Thr	39.6	pseudo,IPD:-49.90
scaffold_1	106	1881902	1881830	Leu	CAA	0	0	2024-06-25	34.30	-8.70	Ile	26.0	pseudo,IPD:-34.00
scaffold_1	107	1314609	1314538	Ala	TGC	0	0	2024-02-24	31.70	-7.50	Cys	2024-07-10	pseudo,IPD:-14.20
scaffold_1	108	727621	727550	His	GTG	0	0	55.9	36.40	19.50	His	86.2	high confidence set
scaffold_1	109	687101	687030	Thr	GGT	0	0	35.4	33.50	1.90	Val	2024-05-24	pseudo,IPD:-7.80
scaffold_1	110	617136	617065	Gly	GCC	0	0	2024-04-29	40.10	-10.70	Ala	2024-01-29	pseudo,IPD:-21.60
scaffold_1	111	484031	483959	Thr	AGT	0	0	41.0	34.50	6.50	Thr	36.5	secondary filtered
scaffold_1	112	364834	364761	Leu	CAA	0	0	2024-06-25	35.00	-9.40	Arg	2024-02-20	pseudo,IPD:-21.10,trunc_start:6
scaffold_2	1	532739	532811	Thr	GGT	0	0	59.7	43.50	16.20	Thr	55.8	secondary filtered
scaffold_2	2	636956	637017	Ala	AGC	0	0	2024-03-31	0.00	31.30	Ile	2024-01-29	pseudo,IPD:-1.90,trunc_start:6,trunc_end:5
scaffold_2	3	765547	765633	Met	CAT	765584	765597	65.2	43.90	21.30	Met	110.0	high confidence set
scaffold_2	4	1225180	1225255	Undet	NNN	0	0	2024-06-22	44.00	-21.40	Gly	2024-03-17	pseudo
scaffold_2	5	2579341	2579421	Thr	GGT	0	0	39.2	32.00	7.20	Cys	2024-05-30	IPD:-9.90,secondary filtered
scaffold_2	6	2624511	2624587	Ser	GCT	0	0	43.7	36.40	7.30	Thr	39.3	IPD:-53.30,secondary filtered
scaffold_2	7	2721029	2721105	Ala	GGC	0	0	2024-07-23	2024-10-25	-1.40	Thr	2024-07-19	pseudo,IPD:-15.80
scaffold_2	8	2760296	2760368	Thr	GGT	0	0	2024-09-22	22.90	0.00	Thr	2024-02-19	pseudo
scaffold_2	9	2889844	2889916	Thr	GGT	0	0	54.2	43.80	10.40	Thr	44.4	secondary filtered
scaffold_2	10	2914029	2914101	Ala	GGC	0	0	2024-08-21	30.00	-8.20	Thr	2024-02-10	pseudo,IPD:-14.60
scaffold_2	11	3103954	3104026	Thr	GGT	0	0	63.9	47.00	16.90	Thr	54.0	secondary filtered
scaffold_2	12	3118424	3118495	Undet	NNN	0	0	2024-09-27	54.50	-26.60	Gly	2024-01-20	pseudo
scaffold_2	13	3866055	3866126	Undet	NNN	0	0	2024-05-28	55.20	-26.70	Gly	2024-03-23	pseudo
scaffold_2	14	3913230	3913302	Thr	GGT	0	0	67.9	45.30	22.60	Ile	59.2	IPD:-6.00,secondary filtered
scaffold_2	15	4184813	4184888	Thr	GGT	0	0	33.8	37.80	-4.00	Thr	2024-02-28	pseudo
scaffold_2	16	4301886	4301958	Undet	NNN	0	0	34.2	39.90	-5.70	Ile	2024-04-27	pseudo
scaffold_2	17	4358264	4358336	Val	AAC	0	0	77.5	43.80	33.70	Val	110.7	high confidence set
scaffold_2	18	4751706	4751778	Ala	AGC	0	0	2024-01-24	22.60	1.50	Lys	2024-06-14	pseudo,IPD:-22.00
scaffold_2	19	4757867	4757941	Ala	GGC	0	0	57.5	47.50	10.00	Thr	55.7	IPD:-19.40,secondary filtered
scaffold_2	20	4850511	4850567	Ser	TGA	0	0	2024-06-21	0.00	21.60	Lys	2024-01-18	pseudo,IPD:-18.10
scaffold_2	21	5114247	5114318	Undet	NNN	0	0	2024-04-20	38.50	-18.10	Gly	2024-05-12	pseudo
scaffold_2	22	5153109	5153182	Ala	GGC	0	0	38.6	44.80	-6.20	Thr	35.3	pseudo,IPD:-20.30
scaffold_2	23	5875658	5875737	Ser	TGA	0	0	2024-01-24	51.20	-27.10	Ser	2024-09-16	pseudo
scaffold_2	24	5997090	5997162	Ser	TGA	0	0	2024-03-23	56.90	-33.60	Thr	2024-05-11	pseudo,IPD:-12.60
scaffold_2	25	6054300	6054372	Thr	GGT	0	0	52.5	48.90	3.60	Cys	46.7	pseudo,IPD:-2.40
scaffold_2	26	6054548	6054620	Thr	GGT	0	0	44.1	40.90	3.20	Ile	33.9	pseudo,IPD:-3.50
scaffold_2	27	6192207	6192279	Thr	GGT	0	0	55.0	46.00	9.00	Ile	46.0	IPD:-1.20,secondary filtered
scaffold_2	28	6248411	6248483	Ala	GGC	0	0	47.9	48.20	-0.30	Thr	44.3	pseudo,IPD:-11.20
scaffold_2	29	6402864	6402941	Arg	CCT	6402901	6402906	2024-04-23	54.50	-31.10	Ala	2024-05-25	pseudo,IPD:-22.10
scaffold_2	30	6610916	6610988	Thr	GGT	0	0	54.4	50.70	3.70	Thr	49.4	pseudo
scaffold_2	31	7154906	7154976	Asp	GTC	0	0	23.0	36.60	-13.60	Pro	2024-05-14	pseudo,IPD:-14.50
scaffold_2	32	7365552	7365624	Ser	TGA	0	0	32.3	57.50	-25.20	Ile	2024-09-24	pseudo,IPD:-6.60
scaffold_2	33	7441250	7441322	Thr	GGT	0	0	46.7	45.40	1.30	Ile	37.9	pseudo,IPD:-5.00
scaffold_2	34	7632200	7632266	Ser	TGA	0	0	2024-07-20	34.60	-13.90	Leu	2024-05-18	pseudo,IPD:-10.70,trunc_start:6
scaffold_2	35	7650681	7650753	Thr	GGT	0	0	49.5	39.70	9.80	Thr	59.9	secondary filtered
scaffold_2	36	8046456	8046529	Ser	AGA	0	0	39.6	47.10	-7.50	Thr	45.6	pseudo,IPD:-52.40
scaffold_2	37	8232330	8232255	Ser	ACT	0	0	2024-05-20	53.90	-33.40	Ala	2024-06-16	pseudo,IPD:-16.60
scaffold_2	38	8045950	8045877	Ser	AGA	0	0	48.2	51.60	-3.40	Arg	57.8	pseudo,IPD:-56.60
scaffold_2	39	8009466	8009393	Undet	NNN	0	0	25.0	46.10	-21.10	Cys	2024-09-16	pseudo
scaffold_2	40	6938773	6938698	Ser	TGA	0	0	2024-01-22	55.00	-32.90	Ile	2024-03-16	pseudo,IPD:-6.50
scaffold_2	41	6703286	6703214	Sup	TCA	0	0	35.6	41.30	-5.70	Thr	36.9	pseudo,IPD:-36.90
scaffold_2	42	6661312	6661240	Ile	GAT	0	0	43.5	40.60	2.90	Thr	33.8	pseudo,IPD:-7.80
scaffold_2	43	6658651	6658554	Ile	GAT	6658614	6658590	69.4	37.10	32.30	Ile	96.6	high confidence set
scaffold_2	44	6610906	6610815	Thr	GGT	0	0	2024-06-24	23.60	1.00	Ile	2024-02-03	pseudo,IPD:-8.00
scaffold_2	45	6576571	6576501	Asp	GTC	0	0	2024-03-21	34.70	-13.40	Ala	2024-02-19	pseudo,IPD:-32.50
scaffold_2	46	6540994	6540921	Leu	TAG	0	0	2024-02-25	49.10	-23.90	Ile	2024-08-24	pseudo,IPD:-24.80
scaffold_2	47	6514535	6514456	His	GTG	0	0	36.4	34.80	1.60	Thr	2024-05-24	pseudo,IPD:-7.10
scaffold_2	48	6388706	6388631	Glu	TTC	0	0	2024-01-29	53.50	-24.40	Cys	2024-01-21	pseudo,IPD:-21.20
scaffold_2	49	6008766	6008703	Ser	AGA	0	0	2024-09-24	2024-10-11	13.80	Arg	2024-09-16	IPD:-32.70,secondary filtered
scaffold_2	50	6007605	6007533	Gly	TCC	0	0	2024-01-23	39.20	-16.10	Gly	2024-02-29	pseudo
scaffold_2	51	5678376	5678310	Thr	GGT	0	0	2024-09-20	16.20	4.70	Trp	2024-06-23	pseudo,IPD:-5.40
scaffold_2	52	5575935	5575861	Ser	ACT	0	0	2024-09-21	33.00	-11.10	Ile	2024-08-13	pseudo,IPD:-13.80
scaffold_2	53	5292477	5292405	Ala	GGC	0	0	56.4	43.30	2024-10-13	Thr	51.8	IPD:-18.20,secondary filtered
scaffold_2	54	5051851	5051779	Ala	GGC	0	0	40.4	29.00	11.40	Ile	2024-09-27	IPD:-17.50,secondary filtered
scaffold_2	55	4885314	4885242	Undet	NNN	0	0	41.1	36.30	4.80	Thr	40.6	pseudo
scaffold_2	56	4763392	4763319	Ala	GGC	0	0	55.4	51.60	3.80	Thr	50.8	IPD:-15.20,secondary filtered
scaffold_2	57	4340059	4339986	Ser	TGA	0	0	2024-05-25	49.10	-23.60	Gln	2024-03-22	pseudo,IPD:-12.90
scaffold_2	58	4184693	4184621	Asn	GTT	0	0	47.5	44.40	2024-10-03	Ile	38.0	pseudo,IPD:-25.20
scaffold_2	59	3951693	3951621	Undet	NNN	0	0	2024-03-31	42.50	-11.20	Gly	19.0	pseudo
scaffold_2	60	2708929	2708858	Undet	NNN	0	0	2024-04-28	44.80	-16.40	Gly	2024-02-23	pseudo
scaffold_2	61	2349209	2349137	Thr	GGT	0	0	50.1	41.40	8.70	Cys	46.9	IPD:-1.40,secondary filtered
scaffold_2	62	1758489	1758421	Glu	TTC	0	0	2024-06-21	31.50	-9.90	Ala	5.0	pseudo,IPD:-5.00
scaffold_2	63	1694773	1694699	Ala	GGC	0	0	51.9	41.90	10.00	Thr	50.3	IPD:-19.70,secondary filtered
scaffold_2	64	1489105	1489024	Ala	GGC	0	0	2024-08-25	27.40	-1.60	Cys	2024-09-08	pseudo,IPD:-17.50
scaffold_2	65	1471773	1471699	Asp	GTC	0	0	37.2	30.90	6.30	Thr	2024-06-24	IPD:-32.10,secondary filtered
scaffold_2	66	687667	687581	Met	CAT	687630	687617	70.5	49.20	21.30	Met	116.1	high confidence set
scaffold_2	67	636875	636803	Ala	AGC	0	0	2024-04-26	21.20	5.20	Thr	2024-02-15	IPD:-1.00,secondary filtered
scaffold_2	68	94132	94060	Thr	GGT	0	0	62.6	53.40	9.20	Gly	54.9	IPD:-0.20,secondary filtered
scaffold_3	1	213394	213465	Ala	CGC	0	0	32.5	35.20	-2.70	Arg	22.0	pseudo,IPD:-25.70
scaffold_3	2	252123	252204	Leu	TAG	0	0	37.2	37.40	-0.20	Leu	55.2	pseudo
scaffold_3	3	471843	471914	Undet	NNN	0	0	2024-06-28	46.10	-17.50	Gly	2024-09-15	pseudo
scaffold_3	4	477570	477642	Ser	TGA	0	0	2024-05-20	49.00	-28.50	Lys	2024-09-11	pseudo,IPD:-18.00
scaffold_3	5	903840	903914	Ala	GGC	0	0	56.3	46.20	2024-10-10	Thr	52.2	IPD:-21.20,secondary filtered
scaffold_3	6	1285201	1285271	Thr	GGT	0	0	51.3	48.70	2.60	Gly	45.2	pseudo,IPD:-10.30
scaffold_3	7	1531336	1531407	Ala	GGC	0	0	2024-06-22	30.50	-7.90	Lys	15.0	pseudo,IPD:-29.60
scaffold_3	8	1541242	1541313	Undet	NNN	0	0	2024-06-20	47.20	-26.60	Gly	2024-09-15	pseudo
scaffold_3	9	1714225	1714297	Thr	GGT	0	0	59.9	43.30	16.60	Thr	48.8	secondary filtered
scaffold_3	10	2088358	2088424	Ala	AGC	0	0	25.0	25.80	-0.80	Ile	2024-04-15	pseudo,IPD:-3.70
scaffold_3	11	2160187	2160260	Thr	GGT	0	0	2024-04-23	27.60	-4.20	Cys	38.2	pseudo,IPD:-24.10
scaffold_3	12	2361458	2361529	Val	GAC	0	0	2024-04-30	31.90	-1.50	Thr	2024-02-29	pseudo,IPD:-32.30
scaffold_3	13	2442598	2442669	Undet	NNN	0	0	33.8	46.30	-12.50	Gly	26.0	pseudo
scaffold_3	14	2612864	2612935	Thr	GGT	0	0	22.0	22.60	-0.60	Thr	2024-03-21	pseudo
scaffold_3	15	2794951	2795023	Thr	GGT	0	0	46.2	37.30	8.90	Cys	41.7	IPD:-6.40,secondary filtered
scaffold_3	16	2853371	2853442	Undet	NNN	0	0	2024-05-25	37.70	-12.20	Gly	2024-06-13	pseudo
scaffold_3	17	3409516	3409587	Undet	NNN	0	0	24.0	37.40	-13.40	Gly	2024-06-18	pseudo
scaffold_3	18	3763691	3763763	Thr	GGT	0	0	65.1	47.40	17.70	Ile	61.4	IPD:-8.90,secondary filtered
scaffold_3	19	4235012	4235087	Undet	NNN	0	0	2024-09-22	39.80	-16.90	Gly	2024-02-16	pseudo
scaffold_3	20	4616976	4617048	Thr	GGT	0	0	57.6	41.10	16.50	Ile	50.1	IPD:-6.20,secondary filtered
scaffold_3	21	5116510	5116581	Ala	GGC	0	0	38.3	36.40	1.90	Thr	2024-03-23	pseudo,IPD:-15.90
scaffold_3	22	5312495	5312567	Ala	GGC	0	0	35.2	29.20	6.00	Cys	2024-03-24	IPD:-9.30,secondary filtered
scaffold_3	23	5331042	5331114	Ala	GGC	0	0	46.2	40.50	5.70	Thr	42.6	IPD:-14.50,secondary filtered
scaffold_3	24	5469204	5469276	Ala	GGC	0	0	34.2	31.30	2.90	Ile	2024-03-30	pseudo,IPD:-17.60
scaffold_3	25	5476320	5476393	Leu	CAA	0	0	22.0	28.60	-6.60	Trp	2024-09-13	pseudo,IPD:-24.80
scaffold_3	26	5972374	5972445	Ala	AGC	0	0	40.4	49.20	-8.80	Arg	2024-08-26	pseudo,IPD:-12.30
scaffold_3	27	6087448	6087520	Ala	GGC	0	0	2024-04-21	30.70	-9.30	Thr	7.0	pseudo,IPD:-13.30
scaffold_3	28	6741942	6742014	Thr	GGT	0	0	55.5	45.00	10.50	Thr	46.1	secondary filtered
scaffold_3	29	6914675	6914748	Ser	GCT	0	0	37.2	29.70	7.50	Thr	37.2	IPD:-37.20,secondary filtered
scaffold_3	30	7189325	7189397	Gly	ACC	0	0	36.8	34.20	2.60	Thr	37.2	pseudo,IPD:-40.10
scaffold_3	31	7471029	7471103	Ala	GGC	0	0	2024-05-20	14.40	2024-10-06	Trp	2024-02-12	IPD:-2.20,secondary filtered
scaffold_3	32	7108242	7108168	Ala	GGC	0	0	57.5	47.50	10.00	Thr	55.7	IPD:-19.40,secondary filtered
scaffold_3	33	7066102	7066029	Ser	AGA	0	0	2024-01-20	14.70	5.40	Trp	2024-07-15	IPD:-15.70,trunc_end:14,secondary filtered
scaffold_3	34	6948625	6948552	Thr	GGT	0	0	48.5	35.10	13.40	Thr	36.6	secondary filtered
scaffold_3	35	6250110	6250038	Thr	GGT	0	0	42.6	35.80	6.80	Cys	54.5	IPD:-15.90,secondary filtered
scaffold_3	36	6237624	6237552	Undet	NNN	0	0	47.1	41.90	5.20	Cys	41.6	secondary filtered
scaffold_3	37	5919208	5919137	Undet	NNN	0	0	2024-02-25	40.50	-15.30	Gly	2024-06-17	pseudo
scaffold_3	38	5788237	5788164	Ser	GCT	0	0	48.0	40.40	7.60	Thr	50.0	IPD:-54.30,secondary filtered
scaffold_3	39	5700265	5700194	Ala	GGC	0	0	2024-01-25	38.20	-13.10	Trp	2024-04-20	pseudo,IPD:-12.00
scaffold_3	40	5506978	5506907	Val	AAC	0	0	35.1	2024-10-24	11.00	Thr	2024-03-27	IPD:-27.30,secondary filtered
scaffold_3	41	5324159	5324079	Thr	AGT	0	0	49.2	37.00	12.20	Cys	38.4	IPD:-8.90,secondary filtered
scaffold_3	42	5050527	5050455	Ser	TGA	0	0	2024-09-29	56.40	-26.50	Ile	2024-04-16	pseudo,IPD:-12.60
scaffold_3	43	5035157	5035083	Undet	NNN	0	0	2024-08-24	25.80	-1.00	Thr	2024-06-22	pseudo
scaffold_3	44	4934077	4934007	Asp	GTC	0	0	2024-07-22	36.30	-13.60	Ala	2024-09-12	pseudo,IPD:-12.90
scaffold_3	45	4439395	4439320	Glu	TTC	0	0	2024-06-29	46.20	-16.60	Cys	2024-02-24	pseudo,IPD:-24.00
scaffold_3	46	4260808	4260736	Thr	GGT	0	0	53.7	44.00	9.70	Ile	47.2	IPD:-5.80,secondary filtered
scaffold_3	47	4021310	4021235	His	GTG	0	0	2024-08-20	44.00	-23.20	Asn	2024-08-09	pseudo,IPD:-17.00
scaffold_3	48	4006895	4006821	Ala	AGC	0	0	47.2	46.50	0.70	Ile	53.1	pseudo,IPD:-28.50
scaffold_3	49	3873444	3873367	Ala	GGC	0	0	39.9	37.80	2024-10-02	Thr	2024-05-23	pseudo,IPD:-14.50
scaffold_3	50	3763677	3763607	Thr	GGT	0	0	24.0	23.50	0.50	Ile	2024-07-18	pseudo,IPD:-2.90
scaffold_3	51	3588909	3588837	Thr	GGT	0	0	63.9	47.00	16.90	Thr	54.0	secondary filtered
scaffold_3	52	3316896	3316822	Thr	GGT	0	0	31.0	33.60	-2.60	Cys	2024-01-27	pseudo,IPD:-5.70
scaffold_3	53	3299972	3299898	Ala	GGC	0	0	49.3	47.50	1.80	Thr	49.6	pseudo,IPD:-17.00
scaffold_3	54	3296766	3296700	Asp	GTC	0	0	2024-04-24	35.00	-10.60	Ala	2024-06-22	pseudo,IPD:-22.60
scaffold_3	55	3188068	3187985	Ser	TGA	0	0	2024-02-24	51.50	-27.30	Ile	2024-02-03	pseudo,IPD:-12.90,trunc_start:4
scaffold_3	56	2897702	2897627	Ala	GGC	0	0	27.0	36.80	-9.80	Ile	2024-02-13	pseudo,IPD:-10.70
scaffold_3	57	2847505	2847434	Undet	NNN	0	0	2024-05-25	37.70	-12.20	Gly	2024-06-13	pseudo
scaffold_3	58	2662163	2662092	Undet	NNN	0	0	2024-05-20	43.60	-23.10	His	2024-02-11	pseudo
scaffold_3	59	2661576	2661504	Thr	GGT	0	0	63.9	47.00	16.90	Thr	54.0	secondary filtered
scaffold_3	60	2588384	2588309	Undet	NNN	0	0	43.4	34.80	8.60	Thr	46.3	secondary filtered
scaffold_3	61	2578246	2578172	Ala	GGC	0	0	38.9	40.60	-1.70	Thr	2024-05-31	pseudo,IPD:-7.10
scaffold_3	62	2369513	2369428	Tyr	GTA	2369476	2369464	78.1	50.20	27.90	Tyr	120.3	high confidence set
scaffold_3	63	2361117	2361045	Ala	GGC	0	0	27.0	24.00	3.00	Thr	28.0	pseudo,IPD:-24.10
scaffold_3	64	2149288	2149215	Glu	TTC	0	0	2024-06-23	43.90	-20.30	Cys	2024-05-08	pseudo,IPD:-13.40
scaffold_3	65	2138990	2138917	Ala	AGC	0	0	38.6	29.80	8.80	Thr	36.2	IPD:-14.00,secondary filtered
scaffold_3	66	2005597	2005519	Ser	TGA	0	0	2024-05-28	57.60	-29.10	Ala	2024-06-21	pseudo,IPD:-9.50
scaffold_3	67	1728926	1728854	Ser	TGA	0	0	20.0	46.50	-26.50	Ile	2024-01-16	pseudo,IPD:-6.00
scaffold_3	68	1716830	1716757	Thr	GGT	0	0	41.1	33.80	7.30	Cys	2024-01-30	IPD:-4.80,secondary filtered
scaffold_3	69	1657000	1656928	Ser	TGA	0	0	2024-06-21	47.00	-25.40	Thr	2024-04-08	pseudo,IPD:-18.00
scaffold_3	70	1627715	1627643	Thr	GGT	0	0	47.6	45.10	2.50	Ile	36.5	pseudo,IPD:-0.60
scaffold_3	71	1335606	1335536	Undet	NNN	0	0	2024-07-20	39.70	-19.00	Gly	2024-09-16	pseudo
scaffold_3	72	1024464	1024392	Ala	TGC	0	0	2024-01-22	17.90	4.20	Gln	2024-04-16	pseudo,IPD:-29.00
scaffold_3	73	759105	759035	Asp	GTC	0	0	2024-05-23	40.30	-16.80	Arg	2024-09-16	pseudo,IPD:-23.10
scaffold_3	74	723527	723456	Ala	GGC	0	0	33.1	32.50	0.60	Thr	2024-01-21	pseudo,IPD:-7.60
scaffold_3	75	467680	467609	Undet	NNN	0	0	40.7	46.90	-6.20	Gly	31.6	pseudo
scaffold_3	76	251999	251918	Leu	AAG	0	0	63.0	49.80	13.20	Leu	102.7	high confidence set
scaffold_3	77	102670	102598	Thr	GGT	0	0	36.2	38.20	-2.00	Cys	38.9	pseudo,IPD:-4.10
scaffold_3	78	80497	80425	Ala	AGC	0	0	2024-03-27	27.00	0.30	Thr	2024-08-27	pseudo,IPD:-21.40
scaffold_3	79	76532	76460	Thr	GGT	0	0	56.5	45.30	11.20	Thr	46.3	secondary filtered
scaffold_4	1	4586	4671	His	GTG	4623	4635	55.9	37.30	18.60	Tyr	98.3	IPD:-88.80,isotype mismatch
scaffold_4	2	14260	14346	Tyr	GTA	14298	14310	2024-08-25	31.00	-5.20	Tyr	59.6	pseudo
scaffold_4	3	204466	204540	Ala	GGC	0	0	44.5	42.90	1.60	Thr	45.2	pseudo,IPD:-19.40
scaffold_4	4	649373	649446	Ser	GCT	0	0	46.1	43.90	2.20	Thr	43.3	pseudo,IPD:-60.10
scaffold_4	5	661450	661522	Lys	TTT	0	0	84.7	61.40	23.30	Lys	109.6	high confidence set
scaffold_4	6	1013482	1013553	Undet	NNN	0	0	2024-01-22	50.50	-28.40	Thr	2024-05-12	pseudo
scaffold_4	7	1280330	1280402	Ser	TGA	0	0	2024-07-30	47.50	-16.80	Thr	2024-04-18	pseudo,IPD:-8.90
scaffold_4	8	1539468	1539535	Thr	GGT	0	0	39.3	32.10	7.20	Ile	37.3	IPD:-8.00,trunc_start:6,secondary filtered
scaffold_4	9	1725185	1725256	Thr	GGT	0	0	2024-01-31	37.80	-6.70	Met	2024-04-25	pseudo,IPD:-2.00
scaffold_4	10	1729653	1729724	Thr	GGT	0	0	2024-01-31	37.80	-6.70	Met	2024-04-25	pseudo,IPD:-2.00
scaffold_4	11	1735019	1735092	Undet	NNN	0	0	35.2	38.90	-3.70	His	32.1	pseudo
scaffold_4	12	2061008	2061076	Glu	TTC	0	0	2024-03-27	41.80	-14.50	Gly	2024-08-24	pseudo,IPD:-22.30,trunc_start:4
scaffold_4	13	2156138	2156209	Leu	CAA	0	0	2024-07-22	8.30	14.40	iMet	61.3	pseudo,IPD:-61.30
scaffold_4	14	2590931	2591005	Ala	GGC	0	0	54.9	48.00	6.90	Thr	52.7	IPD:-18.50,secondary filtered
scaffold_4	15	3249730	3249801	Undet	NNN	0	0	2024-03-29	55.70	-26.40	Cys	2024-01-24	pseudo
scaffold_4	16	3416425	3416506	Thr	AGT	0	0	2024-02-22	23.90	-1.70	Ala	2024-06-14	pseudo,IPD:-11.00
scaffold_4	17	3464759	3464838	Thr	GGT	0	0	2024-03-29	35.80	-6.50	Ile	2024-03-14	pseudo,IPD:-8.40,trunc_end:13
scaffold_4	18	3589906	3589977	Undet	NNN	0	0	33.8	46.30	-12.50	Gly	26.0	pseudo
scaffold_4	19	3805595	3805666	Undet	NNN	0	0	2024-05-25	37.70	-12.20	Gly	2024-06-13	pseudo
scaffold_4	20	3806556	3806627	Undet	NNN	0	0	2024-05-25	37.70	-12.20	Gly	2024-06-13	pseudo
scaffold_4	21	4385032	4385104	Ala	GGC	0	0	2024-05-31	32.00	-0.50	Thr	2024-06-29	pseudo,IPD:-23.80
scaffold_4	22	4400303	4400376	Ser	GCT	0	0	2024-05-29	24.40	2024-10-05	Thr	2024-06-26	IPD:-26.60,secondary filtered
scaffold_4	23	4559667	4559738	Undet	NNN	0	0	34.5	42.60	-8.10	Gly	2024-04-26	pseudo
scaffold_4	24	4572486	4572558	Thr	GGT	0	0	33.1	27.80	5.30	Thr	2024-07-27	secondary filtered
scaffold_4	25	4731622	4731700	Phe	AAA	4731659	4731671	21.0	16.40	4.60	Tyr	55.6	pseudo,IPD:-38.10
scaffold_4	26	4732082	4732154	Asp	GTC	0	0	36.7	21.60	2024-10-15	Arg	30.0	IPD:-30.40,secondary filtered
scaffold_4	27	4759132	4759203	Undet	NNN	0	0	2024-06-21	47.70	-26.10	Gly	2024-07-15	pseudo
scaffold_4	28	4876937	4877011	Ala	GGC	0	0	52.6	42.60	10.00	Ile	49.8	IPD:-15.30,secondary filtered
scaffold_4	29	4941842	4941913	Thr	AGT	0	0	33.7	33.90	-0.20	Trp	2024-08-24	pseudo,IPD:-1.60
scaffold_4	30	4987847	4987920	Arg	ACG	0	0	62.9	42.90	20.00	Arg	79.9	high confidence set
scaffold_4	31	5025675	5025747	Ser	GCT	0	0	40.5	33.70	6.80	Thr	40.8	IPD:-56.80,secondary filtered
scaffold_4	32	5030822	5030895	Ala	AGC	0	0	26.0	22.80	3.20	Thr	2024-07-12	pseudo,IPD:-14.80
scaffold_4	33	5176551	5176623	Ser	GCT	0	0	40.1	2024-10-26	14.00	Thr	45.0	IPD:-60.10,secondary filtered
scaffold_4	34	5333386	5333458	Thr	GGT	0	0	58.4	41.60	16.80	Thr	50.7	secondary filtered
scaffold_4	35	5489037	5489105	Ser	TGA	0	0	2024-08-25	31.80	-6.00	Cys	2024-01-12	pseudo,IPD:-4.20
scaffold_4	36	5803799	5803871	Ala	AGC	0	0	38.9	28.80	2024-10-10	Thr	2024-02-26	IPD:-22.20,secondary filtered
scaffold_4	37	6162303	6162375	Ser	TGA	0	0	2024-04-27	42.70	-15.30	Cys	2024-02-17	pseudo,IPD:-7.40
scaffold_4	38	6174833	6174905	Thr	AGT	0	0	58.5	43.60	14.90	Thr	48.9	secondary filtered
scaffold_4	39	6712118	6712189	Ala	GGC	0	0	38.3	35.00	3.30	Thr	2024-07-29	pseudo,IPD:-21.80
scaffold_4	40	6524227	6524160	Asp	GTC	0	0	22.0	41.30	-19.30	Arg	2024-07-16	pseudo,IPD:-16.70
scaffold_4	41	6330418	6330334	Arg	TCT	0	0	2024-04-21	29.00	-7.60	Arg	2024-01-19	pseudo
scaffold_4	42	6125009	6124943	Asp	GTC	0	0	2024-03-20	38.10	-17.80	Arg	2024-05-15	pseudo,IPD:-15.50
scaffold_4	43	5885286	5885214	Thr	GGT	0	0	62.8	45.90	16.90	Thr	52.2	secondary filtered
scaffold_4	44	5710286	5710213	Ser	GCT	0	0	41.2	31.00	10.20	Thr	43.1	IPD:-54.00,secondary filtered
scaffold_4	45	5489878	5489807	Undet	NNN	0	0	2024-08-22	22.90	-0.10	His	2024-09-12	pseudo
scaffold_4	46	5328668	5328598	Ala	GGC	0	0	39.8	34.10	5.70	Thr	37.3	IPD:-18.50,secondary filtered
scaffold_4	47	5109914	5109838	His	GTG	0	0	2024-05-21	49.10	-27.60	Ala	2024-03-14	pseudo,IPD:-14.30
scaffold_4	48	4933594	4933521	Ala	AGC	0	0	2024-02-27	37.50	-10.30	Thr	2024-03-19	pseudo,IPD:-17.80
scaffold_4	49	4885911	4885838	Ser	GCT	0	0	46.6	39.20	7.40	Thr	46.2	IPD:-56.80,secondary filtered
scaffold_4	50	4862262	4862186	Ala	GGC	0	0	35.3	27.90	7.40	Cys	2024-09-14	IPD:-10.80,secondary filtered
scaffold_4	51	4807152	4807081	Undet	NNN	0	0	2024-05-25	37.70	-12.20	Gly	2024-06-13	pseudo
scaffold_4	52	4572326	4572256	Thr	GGT	0	0	2024-01-23	22.90	0.20	Thr	2024-09-21	pseudo
scaffold_4	53	4384841	4384769	Ala	GGC	0	0	52.2	47.70	4.50	Thr	52.2	pseudo,IPD:-19.60
scaffold_4	54	4172567	4172495	Thr	GGT	0	0	51.7	40.40	11.30	Thr	40.2	secondary filtered
scaffold_4	55	4063837	4063766	Ala	GGC	0	0	2024-09-21	27.60	-5.70	Ile	2024-08-08	pseudo,IPD:-21.10
scaffold_4	56	3178016	3177941	Ala	GGC	0	0	51.9	45.10	6.80	Trp	47.8	IPD:-20.00,secondary filtered
scaffold_4	57	3010559	3010487	Sup	TCA	0	0	38.8	32.10	6.70	Ile	2024-07-28	IPD:-28.70,secondary filtered
scaffold_4	58	2811256	2811184	Ser	TGA	0	0	2024-08-25	42.40	-16.60	Arg	2024-07-17	pseudo,IPD:-15.30
scaffold_4	59	2797679	2797607	Ala	GGC	0	0	2024-05-22	16.80	5.70	Thr	2024-01-04	IPD:-17.80,secondary filtered
scaffold_4	60	2677242	2677170	Thr	AGT	0	0	36.1	27.60	8.50	Thr	2024-02-28	secondary filtered
scaffold_4	61	2645745	2645671	Ser	TGA	0	0	32.3	49.90	-17.60	Ile	2024-04-21	pseudo,IPD:-13.50
scaffold_4	62	2247218	2247147	Undet	NNN	0	0	32.1	53.50	-21.40	Gly	2024-03-28	pseudo
scaffold_4	63	1943185	1943108	Ala	AGC	1943147	1943144	2024-02-23	22.90	0.30	Thr	34.5	pseudo,IPD:-28.90
scaffold_4	64	1760790	1760705	Tyr	GTA	1760753	1760741	78.1	50.20	27.90	Tyr	120.3	high confidence set
scaffold_4	65	1655280	1655208	Ala	GGC	0	0	2024-09-26	22.50	4.40	Cys	2024-05-18	pseudo,IPD:-17.70
scaffold_4	66	1401893	1401817	Glu	TTC	0	0	2024-08-29	37.10	-7.30	Cys	2024-07-23	pseudo,IPD:-27.40
scaffold_4	67	1306450	1306394	Ser	CGA	0	0	2024-09-20	0.00	20.90	Ala	2024-06-11	pseudo,IPD:-11.60
scaffold_4	68	1246412	1246339	Val	AAC	0	0	2024-06-23	43.30	-19.70	Cys	2024-02-11	pseudo,IPD:-8.00
scaffold_4	69	1232704	1232634	Thr	GGT	0	0	38.6	33.80	4.80	Tyr	42.2	pseudo,IPD:-9.70
scaffold_4	70	971452	971378	Ala	GGC	0	0	56.5	46.40	2024-10-10	Thr	54.9	IPD:-19.30,secondary filtered
scaffold_4	71	622448	622377	Ala	GGC	0	0	2024-04-28	30.70	-2.30	Ile	2024-07-25	pseudo,IPD:-26.60
scaffold_4	72	140192	140121	Val	CAC	0	0	32.8	43.40	-10.60	Trp	2024-08-17	pseudo,IPD:-18.70
scaffold_4	73	18184	18112	Ala	AGC	0	0	2024-07-22	34.10	-11.40	Pro	2024-03-13	pseudo,IPD:-7.80
scaffold_5	1	72767	72841	Ala	GGC	0	0	57.5	47.50	10.00	Thr	55.7	IPD:-19.40,secondary filtered
scaffold_5	2	238462	238533	Thr	GGT	0	0	2024-03-31	27.00	4.30	Thr	2024-07-28	pseudo
scaffold_5	3	256502	256568	Ala	AGC	0	0	2024-05-21	27.20	-5.70	Tyr	2024-01-11	pseudo,IPD:-11.30
scaffold_5	4	935396	935468	Ala	GGC	0	0	2024-03-21	26.70	-5.40	Trp	2024-04-16	pseudo,IPD:-14.90
scaffold_5	5	995835	995907	Ala	AGC	0	0	25.0	22.90	2024-10-02	Thr	2024-07-27	pseudo,IPD:-15.80
scaffold_5	6	1125975	1126049	Undet	NNN	0	0	2024-04-25	21.00	4.40	Cys	2024-07-19	pseudo
scaffold_5	7	1448562	1448634	Thr	GGT	0	0	49.7	31.70	18.00	Cys	42.3	IPD:-0.30,secondary filtered
scaffold_5	8	1501214	1501285	Ala	GGC	0	0	49.7	38.60	2024-10-11	Thr	43.2	IPD:-12.00,secondary filtered
scaffold_5	9	1622092	1622165	Ser	AGA	0	0	58.9	55.40	3.50	Thr	66.3	IPD:-66.20,secondary filtered
scaffold_5	10	1728553	1728625	Ser	GGA	0	0	50.6	33.10	17.50	Ile	42.5	IPD:-46.50,secondary filtered
scaffold_5	11	1729547	1729627	Ser	GCT	0	0	38.0	30.20	7.80	Thr	36.8	IPD:-53.60,secondary filtered
scaffold_5	12	1751855	1751927	Thr	GGT	0	0	2024-09-26	29.00	-2.10	Cys	2024-01-25	pseudo,IPD:-2.60
scaffold_5	13	2023303	2023375	Undet	NNN	0	0	36.7	41.10	-4.40	Ile	2024-06-29	pseudo
scaffold_5	14	2023612	2023685	Ser	GCT	0	0	47.0	45.80	1.20	Thr	41.1	pseudo,IPD:-41.10
scaffold_5	15	2024075	2024147	Thr	GGT	0	0	55.5	45.00	10.50	Thr	46.1	secondary filtered
scaffold_5	16	2462387	2462460	Asn	GTT	0	0	44.9	30.30	14.60	Ile	31.0	IPD:-26.60,secondary filtered
scaffold_5	17	2611797	2611872	Glu	TTC	0	0	2024-09-20	49.50	-28.60	Cys	21.0	pseudo,IPD:-31.00
scaffold_5	18	2990539	2990610	Ala	GGC	0	0	32.2	37.50	-5.30	Thr	2024-02-28	pseudo,IPD:-28.40
scaffold_5	19	3260424	3260495	Undet	NNN	0	0	2024-03-26	52.80	-26.50	Gly	2024-03-13	pseudo
scaffold_5	20	3270605	3270677	Ser	TGA	0	0	2024-06-26	56.80	-30.20	Ala	2024-08-18	pseudo,IPD:-10.50
scaffold_5	21	3496888	3496960	Ser	GCT	0	0	2024-04-28	22.30	2024-10-06	Thr	2024-02-19	IPD:-33.30,secondary filtered
scaffold_5	22	3525931	3526004	Ser	GCT	0	0	38.0	39.40	-1.40	Thr	37.2	pseudo,IPD:-37.20
scaffold_5	23	3560494	3560566	Thr	GGT	0	0	43.2	38.20	5.00	Cys	38.9	IPD:-4.70,secondary filtered
scaffold_5	24	3560743	3560815	Thr	GGT	0	0	38.3	28.70	9.60	Cys	2024-07-27	IPD:-2.50,secondary filtered
scaffold_5	25	4159604	4159676	Ala	GGC	0	0	45.9	35.20	10.70	Thr	40.3	IPD:-17.50,secondary filtered
scaffold_5	26	4372362	4372434	Ser	GGA	0	0	54.2	40.00	14.20	Thr	36.3	IPD:-35.90,secondary filtered
scaffold_5	27	4420022	4420094	Thr	GGT	0	0	59.9	43.00	16.90	Trp	48.1	IPD:-4.20,secondary filtered
scaffold_5	28	4445550	4445622	Thr	GGT	0	0	2024-05-23	30.50	-7.00	Cys	2024-01-24	pseudo,IPD:-14.20
scaffold_5	29	4672349	4672421	Thr	GGT	0	0	2024-03-31	35.60	-4.30	Cys	36.1	pseudo,IPD:-10.10
scaffold_5	30	4723869	4723940	Undet	NNN	0	0	2024-09-22	29.90	-7.00	Ile	2024-05-18	pseudo
scaffold_5	31	4728411	4728483	Asn	GTT	0	0	37.7	40.50	-2.80	Cys	2024-02-27	pseudo,IPD:-33.10
scaffold_5	32	4735701	4735771	Ala	GGC	0	0	31.2	19.20	12.00	Cys	2024-09-30	IPD:-12.30,secondary filtered
scaffold_5	33	4997541	4997617	Thr	GGT	0	0	42.6	35.80	6.80	Ile	2024-03-25	IPD:0.00,secondary filtered
scaffold_5	34	5025353	5025427	Ala	AGC	0	0	2024-06-23	46.30	-22.70	Asp	2024-08-14	pseudo,IPD:-6.20
scaffold_5	35	5215109	5215183	Ala	GGC	0	0	2024-04-30	32.20	-1.80	Cys	2024-06-28	pseudo,IPD:-10.10
scaffold_5	36	5269512	5269585	Ser	AGA	0	0	43.2	39.50	3.70	Thr	43.1	pseudo,IPD:-43.10
scaffold_5	37	5277454	5277526	Ala	GGC	0	0	2024-02-27	25.50	1.70	Thr	2024-06-24	pseudo,IPD:-13.70
scaffold_5	38	5479089	5479155	Asp	GTC	0	0	22.0	39.70	-17.70	Ala	2024-06-22	pseudo,IPD:-22.60
scaffold_5	39	5767078	5767149	Undet	NNN	0	0	2024-09-22	49.80	-26.90	Ala	2024-08-18	pseudo
scaffold_5	40	5784885	5784961	Ala	AGC	0	0	38.0	37.30	0.70	Cys	37.5	pseudo,IPD:-16.70
scaffold_5	41	5969873	5969945	Ser	GGA	0	0	2024-08-22	22.90	-0.10	Ile	2024-02-19	pseudo,IPD:-19.20,trunc_start:1
scaffold_5	42	5999245	5999317	Thr	GGT	0	0	51.5	43.10	8.40	Cys	54.9	IPD:-6.30,secondary filtered
scaffold_5	43	6195257	6195329	Thr	GGT	0	0	2024-08-30	30.20	0.60	Ile	2024-01-27	pseudo,IPD:-2.10
scaffold_5	44	6269999	6270071	Thr	GGT	0	0	54.3	46.10	8.20	Cys	49.5	IPD:-2.60,secondary filtered
scaffold_5	45	6294269	6294344	Glu	TTC	0	0	2024-07-29	55.60	-25.90	Ala	2024-09-15	pseudo,IPD:-15.60
scaffold_5	46	6299003	6299075	Thr	GGT	0	0	38.2	33.20	5.00	Thr	2024-02-27	secondary filtered
scaffold_5	47	6358014	6357941	Ser	GCT	0	0	43.8	43.40	0.40	Thr	40.2	pseudo,IPD:-52.70
scaffold_5	48	6258497	6258423	Thr	GGT	0	0	2024-03-24	21.70	2.60	Cys	2024-05-14	pseudo,IPD:-7.10
scaffold_5	49	6258258	6258184	Thr	GGT	0	0	34.7	32.40	2.30	Cys	2024-02-25	pseudo,IPD:-5.00
scaffold_5	50	6258011	6257938	Thr	GGT	0	0	43.0	31.80	11.20	Thr	35.5	secondary filtered
scaffold_5	51	6195756	6195682	Undet	NNN	0	0	37.9	33.50	4.40	Thr	41.2	pseudo
scaffold_5	52	5944484	5944411	Ala	TGC	0	0	2024-03-23	23.00	0.30	Ile	2024-02-09	pseudo,IPD:-20.80
scaffold_5	53	5908157	5908076	Ala	GGC	0	0	2024-09-22	2024-10-31	-8.20	Lys	2024-08-02	pseudo,IPD:-10.30,trunc_end:1
scaffold_5	54	5827705	5827634	Undet	NNN	0	0	32.8	34.00	-1.20	Thr	25.0	pseudo
scaffold_5	55	5793020	5792948	Thr	GGT	0	0	2024-07-20	20.70	0.00	Thr	2024-06-11	pseudo
scaffold_5	56	5741866	5741794	Ala	GGC	0	0	32.3	36.10	-3.80	Ile	2024-09-18	pseudo,IPD:-12.90
scaffold_5	57	5269437	5269364	Ser	AGA	0	0	2024-08-28	2024-10-30	-1.30	Thr	2024-03-30	pseudo,IPD:-30.30
scaffold_5	58	5248251	5248179	Thr	GGT	0	0	2024-08-24	28.40	-3.60	Ile	2024-09-17	pseudo,IPD:-4.70
scaffold_5	59	5214852	5214778	Ala	AGC	0	0	2024-08-30	37.50	-6.70	Thr	2024-06-26	pseudo,IPD:-15.30
scaffold_5	60	4839054	4838982	Ala	GGC	0	0	55.4	46.20	9.20	Thr	55.7	IPD:-19.40,secondary filtered
scaffold_5	61	4720960	4720889	Ala	GGC	0	0	2024-08-26	31.80	-5.00	Thr	2024-05-11	pseudo,IPD:-10.40
scaffold_5	62	4658341	4658274	Ala	AGC	0	0	2024-02-23	36.40	-13.20	Trp	2024-01-16	pseudo,IPD:-14.80,trunc_start:6
scaffold_5	63	4494584	4494515	Ala	GGC	0	0	42.1	32.20	9.90	Cys	39.0	IPD:-10.20,secondary filtered
scaffold_5	64	4191422	4191351	Undet	NNN	0	0	2024-05-25	37.70	-12.20	Gly	2024-06-13	pseudo
scaffold_5	65	4100754	4100658	Tyr	ATA	0	0	2024-09-24	27.00	-2.10	Ala	2024-04-19	pseudo,IPD:-20.00
scaffold_5	66	3649094	3649023	Undet	NNN	0	0	2024-08-30	53.20	-22.40	Gly	22.0	pseudo
scaffold_5	67	3607827	3607755	Thr	AGT	0	0	57.6	45.10	12.50	Trp	48.1	IPD:-0.20,secondary filtered
scaffold_5	68	3540007	3539933	Ala	GGC	0	0	54.9	48.00	6.90	Thr	52.7	IPD:-18.50,secondary filtered
scaffold_5	69	3501616	3501544	Arg	CCG	0	0	66.5	41.70	24.80	Arg	94.1	high confidence set
scaffold_5	70	3501195	3501123	Arg	CCG	0	0	67.8	42.90	24.90	Arg	93.0	high confidence set
scaffold_5	71	3135224	3135152	Ala	GGC	0	0	2024-08-22	32.00	-9.20	Cys	2024-04-18	pseudo,IPD:-11.10
scaffold_5	72	3016842	3016770	Ser	AGA	0	0	37.5	44.10	-6.60	Arg	42.2	pseudo,IPD:-42.20
scaffold_5	73	2674902	2674830	Ala	GGC	0	0	2024-08-23	18.70	2024-10-05	Trp	2024-02-15	IPD:-19.20,secondary filtered
scaffold_5	74	2495260	2495188	Ser	GGA	0	0	42.5	29.70	12.80	Cys	2024-01-27	IPD:-45.10,secondary filtered
scaffold_5	75	1911934	1911855	His	GTG	0	0	2024-05-28	30.50	-2.00	Ala	2024-06-23	pseudo,IPD:-6.00
scaffold_5	76	1751595	1751517	Thr	GGT	0	0	41.8	34.00	7.80	Thr	2024-01-28	secondary filtered
scaffold_5	77	1738399	1738327	Thr	GGT	0	0	43.5	30.50	13.00	Ile	36.1	IPD:-0.80,secondary filtered
scaffold_5	78	1514332	1514254	Leu	TAA	0	0	2024-07-26	38.50	-11.80	Ile	26.0	pseudo,IPD:-21.60
scaffold_5	79	1033627	1033550	Ser	ACT	0	0	31.0	42.50	-11.50	Asn	2024-04-25	pseudo,IPD:-25.40
scaffold_5	80	830321	830249	Ala	GGC	0	0	2024-06-24	19.40	5.20	Thr	2024-08-20	IPD:-18.00,secondary filtered
scaffold_5	81	816238	816165	Ala	GGC	0	0	32.0	24.60	7.40	Ile	2024-08-12	IPD:-19.20,secondary filtered
scaffold_5	82	601352	601280	Thr	GGT	0	0	56.6	43.80	12.80	Thr	47.9	secondary filtered
scaffold_5	83	288893	288819	Ala	GGC	0	0	47.1	41.50	5.60	Thr	44.7	IPD:-16.30,secondary filtered
scaffold_5	84	188966	188894	Thr	TGT	0	0	62.6	53.40	9.20	Gly	56.2	IPD:-1.50,secondary filtered
scaffold_5	85	72642	72561	Ala	GGC	0	0	2024-08-30	33.60	-2.80	Thr	2024-05-28	pseudo,IPD:-22.40
scaffold_5	86	57154	57081	Ala	TGC	0	0	2024-02-27	22.00	5.20	His	2024-03-24	IPD:-24.30,secondary filtered
scaffold_6	1	55815	55886	Undet	NNN	0	0	2024-04-24	54.70	-30.30	Gly	2024-04-18	pseudo
scaffold_6	2	141894	142004	Undet	NNN	0	0	43.0	46.80	-3.80	Ile	62.4	pseudo
scaffold_6	3	142374	142446	Asn	GTT	0	0	49.4	35.50	13.90	Thr	45.6	IPD:-23.90,secondary filtered
scaffold_6	4	442326	442398	Thr	GGT	0	0	2024-07-22	16.40	6.30	Ile	2024-09-13	IPD:-8.20,secondary filtered
scaffold_6	5	447010	447082	Thr	GGT	0	0	65.8	43.70	2024-10-22	Thr	54.4	secondary filtered
scaffold_6	6	451551	451627	Thr	GGT	0	0	2024-04-28	32.60	-4.20	Cys	2024-02-22	pseudo,IPD:-4.70
scaffold_6	7	615443	615513	Asp	ATC	0	0	2024-03-24	44.80	-20.50	Arg	2024-07-20	pseudo,IPD:-20.70
scaffold_6	8	830129	830215	Ala	GGC	0	0	2024-05-22	29.40	-6.90	Cys	2024-07-12	pseudo,IPD:-11.80
scaffold_6	9	1362142	1362216	Ala	GGC	0	0	57.5	47.50	10.00	Thr	55.7	IPD:-19.40,secondary filtered
scaffold_6	10	1490962	1491029	Undet	NNN	0	0	2024-06-28	26.20	2.40	Pro	2024-02-19	pseudo
scaffold_6	11	1497279	1497351	Thr	GGT	0	0	46.9	31.00	15.90	Ile	46.7	IPD:-7.60,secondary filtered
scaffold_6	12	1778073	1778149	Undet	NNN	0	0	21.0	17.30	3.70	Lys	2024-02-18	pseudo
scaffold_6	13	2098045	2098119	Ala	GGC	0	0	50.1	45.30	4.80	Trp	45.3	pseudo,IPD:-13.50
scaffold_6	14	2100761	2100834	Leu	CAA	0	0	2024-01-29	27.80	1.30	Arg	2024-04-28	pseudo,IPD:-28.40
scaffold_6	15	2108773	2108853	Ser	GCT	0	0	2024-07-22	20.00	2.70	Thr	28.0	pseudo,IPD:-28.00
scaffold_6	16	2278680	2278752	Thr	GGT	0	0	36.2	37.50	-1.30	Ile	2024-06-27	pseudo,IPD:-1.60
scaffold_6	17	2283798	2283872	Ala	GGC	0	0	40.4	40.60	-0.20	Trp	40.0	pseudo,IPD:-25.90
scaffold_6	18	2462711	2462782	Glu	TTC	0	0	76.1	51.40	24.70	Glu	112.1	high confidence set
scaffold_6	19	2489973	2490045	Ala	AGC	0	0	45.2	40.50	4.70	Thr	41.2	pseudo,IPD:-16.20
scaffold_6	20	2835273	2835341	Thr	AGT	0	0	39.9	45.80	-5.90	Ile	2024-04-19	pseudo,IPD:-10.20
scaffold_6	21	2908203	2908277	Ala	GGC	0	0	2024-04-20	24.90	-4.50	Tyr	2024-07-10	pseudo,IPD:-9.80
scaffold_6	22	2931135	2931208	Ala	GGC	0	0	49.1	30.40	18.70	Thr	34.0	IPD:-23.80,secondary filtered
scaffold_6	23	3373263	3373363	Undet	NNN	0	0	2024-01-24	20.80	3.30	Trp	2024-03-12	pseudo
scaffold_6	24	3429517	3429592	Thr	GGT	0	0	33.6	35.40	-1.80	Ile	2024-08-25	pseudo,IPD:-10.20
scaffold_6	25	3429767	3429839	Thr	GGT	0	0	43.1	36.50	6.60	Thr	39.5	secondary filtered
scaffold_6	26	3486543	3486623	Ala	GGC	0	0	34.7	30.90	3.80	Thr	38.3	pseudo,IPD:-16.10
scaffold_6	27	4195105	4195178	Ser	AGA	0	0	2024-06-29	33.40	-3.80	Thr	38.8	pseudo,IPD:-38.80
scaffold_6	28	4285434	4285505	Ala	CGC	0	0	82.6	56.90	25.70	Ala	106.3	high confidence set
scaffold_6	29	4408818	4408897	Ile	AAT	0	0	2024-01-20	0.00	2024-10-20	Thr	2024-07-07	pseudo,IPD:-9.30
scaffold_6	30	4468883	4468954	Undet	NNN	0	0	2024-06-24	54.80	-30.20	Gly	2024-06-17	pseudo
scaffold_6	31	4586156	4586228	Undet	NNN	0	0	39.5	47.00	-7.50	Cys	40.9	pseudo
scaffold_6	32	4626614	4626687	Thr	GGT	0	0	52.7	39.50	13.20	Trp	44.3	IPD:-2.30,secondary filtered
scaffold_6	33	4710430	4710501	Undet	NNN	0	0	2024-04-21	51.70	-30.30	Ala	2024-05-12	pseudo
scaffold_6	34	4795689	4795766	Thr	GGT	0	0	34.8	33.60	1.20	Val	2024-05-21	pseudo,IPD:-0.20
scaffold_6	35	5126241	5126312	Ala	GGC	0	0	2024-03-28	2024-10-26	2.20	Thr	2024-05-25	pseudo,IPD:-9.90
scaffold_6	36	5147107	5147179	Ala	CGC	0	0	53.9	51.50	2.40	Thr	50.4	pseudo,IPD:-6.50
scaffold_6	37	5428292	5428364	Sup	TCA	0	0	35.6	41.30	-5.70	Thr	36.9	pseudo,IPD:-36.90
scaffold_6	38	5434000	5434072	Undet	NNN	0	0	2024-05-24	40.50	-16.00	Gly	2024-08-20	pseudo
scaffold_6	39	5566212	5566284	Thr	GGT	0	0	46.8	40.80	6.00	Thr	41.5	secondary filtered
scaffold_6	40	5609609	5609681	Thr	GGT	0	0	53.6	41.90	11.70	Cys	55.5	IPD:-10.40,secondary filtered
scaffold_6	41	5709563	5709634	Thr	TGT	0	0	49.4	44.50	4.90	Gly	49.8	pseudo,IPD:-4.00
scaffold_6	42	5828612	5828685	Ala	GGC	0	0	37.1	53.60	-16.50	Thr	35.3	pseudo,IPD:-22.80
scaffold_6	43	5849940	5850014	Ala	GGC	0	0	53.0	43.00	10.00	Thr	53.7	IPD:-22.50,secondary filtered
scaffold_6	44	5958910	5958837	Thr	GGT	0	0	43.2	35.70	7.50	Cys	33.0	IPD:-7.60,secondary filtered
scaffold_6	45	5943935	5943863	Thr	AGT	0	0	48.0	43.00	5.00	Ile	40.5	IPD:-8.40,secondary filtered
scaffold_6	46	5909807	5909734	Leu	CAA	0	0	2024-05-31	42.10	-10.60	Thr	2024-08-28	pseudo,IPD:-32.00
scaffold_6	47	5769264	5769192	Ala	GGC	0	0	2024-05-31	2024-10-31	0.40	Gln	2024-06-18	pseudo,IPD:-3.50
scaffold_6	48	5705509	5705438	Thr	AGT	0	0	2024-03-21	20.50	0.80	Thr	2024-07-13	pseudo
scaffold_6	49	5626485	5626418	Ala	AGC	0	0	2024-07-25	43.70	-18.00	Cys	2024-06-12	pseudo,IPD:-7.00,trunc_start:6
scaffold_6	50	4800968	4800897	Undet	NNN	0	0	2024-04-29	42.80	-13.40	Gly	2024-08-20	pseudo
scaffold_6	51	4626404	4626332	Thr	GGT	0	0	42.1	31.40	10.70	Trp	32.5	IPD:-12.10,secondary filtered
scaffold_6	52	4518161	4518089	Thr	GGT	0	0	36.1	39.60	-3.50	Ile	2024-09-28	pseudo,IPD:-3.70
scaffold_6	53	4473937	4473865	Ser	TGA	0	0	32.0	60.50	-28.50	Ile	2024-09-23	pseudo,IPD:-0.40
scaffold_6	54	4457899	4457825	Ala	GGC	0	0	51.3	45.60	5.70	Thr	49.5	IPD:-17.80,secondary filtered
scaffold_6	55	3557628	3557557	Thr	GGT	0	0	33.9	32.40	1.50	Trp	2024-03-23	pseudo,IPD:-1.50
scaffold_6	56	3429490	3429418	Thr	GGT	0	0	56.9	46.40	10.50	Thr	44.9	secondary filtered
scaffold_6	57	3405606	3405535	Undet	NNN	0	0	2024-01-25	41.80	-16.70	Trp	2024-09-17	pseudo
scaffold_6	58	3260932	3260861	Phe	AAA	0	0	2024-04-26	35.20	-8.80	Thr	21.0	pseudo,IPD:-23.70
scaffold_6	59	2854208	2854136	Ala	CGC	0	0	2024-01-25	19.40	5.70	Ile	2024-09-19	IPD:-13.70,secondary filtered
scaffold_6	60	2759743	2759672	Ser	TGA	0	0	2024-07-23	51.80	-28.10	Lys	2024-03-18	pseudo,IPD:-15.70,trunc_start:4
scaffold_6	61	2501990	2501918	Thr	GGT	0	0	54.9	47.20	7.70	Cys	46.7	IPD:-3.40,secondary filtered
scaffold_6	62	2066405	2066334	Thr	AGT	0	0	48.1	53.60	-5.50	Gly	42.6	pseudo,IPD:-9.30
scaffold_6	63	1818897	1818825	Ala	AGC	0	0	2024-02-25	15.00	10.20	Thr	2024-03-12	IPD:-20.70,secondary filtered
scaffold_6	64	1490836	1490763	Ser	GCT	0	0	45.5	34.60	10.90	Thr	48.1	IPD:-60.10,secondary filtered
scaffold_6	65	1270244	1270172	Undet	NNN	0	0	33.4	37.40	-4.00	Met	31.6	pseudo
scaffold_6	66	1270114	1270042	Thr	GGT	0	0	2024-08-26	23.70	2024-10-03	Val	13.0	pseudo,IPD:-2.70
scaffold_6	67	1050455	1050384	Undet	NNN	0	0	2024-01-21	48.40	-27.30	Cys	13.0	pseudo
scaffold_6	68	900365	900291	Ala	AGC	0	0	57.5	47.40	2024-10-10	Thr	55.7	IPD:-19.40,secondary filtered
scaffold_6	69	446809	446736	Thr	GGT	0	0	39.2	40.90	-1.70	Cys	2024-08-28	pseudo,IPD:-2.10
scaffold_6	70	134295	134223	Thr	GGT	0	0	61.7	50.20	11.50	Thr	60.8	secondary filtered
scaffold_6	71	129350	129281	Ala	GGC	0	0	2024-02-24	2024-10-26	-1.90	Cys	2024-07-19	pseudo,IPD:-10.60
scaffold_6	72	110574	110500	Ala	GGC	0	0	57.5	47.50	10.00	Thr	55.7	IPD:-19.40,secondary filtered
scaffold_6	73	83146	83074	Thr	GGT	0	0	37.5	24.30	13.20	Thr	34.6	secondary filtered
scaffold_6	74	63856	63784	Thr	GGT	0	0	57.5	40.70	16.80	Thr	47.4	secondary filtered
scaffold_7	1	46668	46740	Thr	GGT	0	0	43.9	36.90	7.00	Thr	36.6	secondary filtered
scaffold_7	2	238672	238751	Thr	AGT	0	0	2024-01-27	33.70	-6.60	His	2024-01-15	pseudo,IPD:-4.20
scaffold_7	3	299770	299843	Leu	CAA	0	0	2024-02-26	34.70	-8.50	Lys	2024-05-25	pseudo,IPD:-25.50
scaffold_7	4	337613	337682	Ala	GGC	0	0	2024-01-20	14.40	5.70	Cys	18.0	IPD:-9.60,secondary filtered
scaffold_7	5	432392	432465	Leu	CAA	0	0	2024-05-20	26.20	-5.70	Ile	2024-08-18	pseudo,IPD:-18.80
scaffold_7	6	570852	570923	Ser	CGA	0	0	2024-01-23	28.90	-5.80	Thr	2024-06-15	pseudo,IPD:-15.60
scaffold_7	7	621178	621251	Ser	AGA	0	0	45.1	50.80	-5.70	Arg	57.0	pseudo,IPD:-65.50
scaffold_7	8	643249	643327	Ser	TGA	0	0	32.8	40.50	-7.70	Cys	2024-05-21	pseudo,IPD:-16.10
scaffold_7	9	657936	658007	Undet	NNN	0	0	2024-05-28	45.00	-16.50	Cys	2024-01-16	pseudo
scaffold_7	10	683093	683165	Thr	GGT	0	0	42.4	37.10	5.30	Thr	2024-03-24	secondary filtered
scaffold_7	11	1130271	1130343	Thr	AGT	0	0	2024-06-26	2024-10-19	7.50	Thr	2024-01-20	secondary filtered
scaffold_7	12	1187601	1187673	Undet	NNN	0	0	54.9	42.40	12.50	Ile	50.1	secondary filtered
scaffold_7	13	1610543	1610615	Thr	GGT	0	0	35.6	30.40	5.20	Cys	33.4	IPD:-2.90,secondary filtered
scaffold_7	14	1986997	1987069	Sup	TCA	0	0	22.0	37.80	-15.80	Lys	2024-01-27	pseudo,IPD:-27.10
scaffold_7	15	2316029	2316100	Ala	AGC	0	0	2024-02-23	22.80	0.40	Trp	2024-03-07	pseudo,IPD:-13.80
scaffold_7	16	2354400	2354466	Undet	NNN	0	0	2024-02-28	22.90	5.30	Arg	2024-07-19	secondary filtered
scaffold_7	17	2464277	2464350	Ser	TGA	0	0	2024-03-22	23.70	-1.40	Tyr	2024-06-05	pseudo,IPD:-4.10
scaffold_7	18	2489227	2489299	Ser	TGA	0	0	2024-09-22	46.30	-23.40	Arg	2024-09-18	pseudo,IPD:-12.90
scaffold_7	19	2500010	2500076	Ala	AGC	0	0	2024-06-21	35.30	-13.70	Lys	2024-09-15	pseudo,IPD:-12.40
scaffold_7	20	2523168	2523240	Ser	TGA	0	0	2024-09-22	46.30	-23.40	Arg	2024-09-18	pseudo,IPD:-12.90
scaffold_7	21	2609281	2609362	Ser	GCT	0	0	90.9	65.30	25.60	Ser	126.7	high confidence set
scaffold_7	22	2720313	2720384	Gln	TTG	0	0	2024-04-22	34.20	-11.80	Cys	2024-06-23	pseudo,IPD:-23.60
scaffold_7	23	3210009	3210081	Thr	GGT	0	0	62.6	53.40	9.20	Gly	54.9	IPD:-0.20,secondary filtered
scaffold_7	24	3262472	3262544	Arg	TCT	0	0	33.8	39.70	-5.90	Thr	2024-05-31	pseudo,IPD:-6.50
scaffold_7	25	3280894	3280966	Undet	NNN	0	0	32.0	43.90	-11.90	Cys	2024-07-26	pseudo
scaffold_7	26	3308222	3308293	Gly	TCC	0	0	2024-07-22	32.60	-9.90	Gly	2024-06-20	pseudo
scaffold_7	27	3511334	3511405	Gly	GCC	0	0	2024-02-23	37.60	-14.40	Ala	2024-05-29	pseudo,IPD:-20.30
scaffold_7	28	3608672	3608744	Thr	CGT	0	0	34.6	27.30	7.30	Trp	2024-05-25	IPD:-11.10,secondary filtered
scaffold_7	29	3755658	3755729	Ser	TGA	0	0	2024-02-24	48.70	-24.50	Ile	2024-03-21	pseudo,IPD:-23.90
scaffold_7	30	3839862	3839933	Undet	NNN	0	0	2024-05-20	54.80	-34.30	Gly	2024-07-17	pseudo
scaffold_7	31	4312539	4312611	Thr	GGT	0	0	51.2	40.50	10.70	Thr	38.5	secondary filtered
scaffold_7	32	4677452	4677517	Undet	NNN	0	0	2024-07-26	22.90	3.80	Thr	2024-02-29	pseudo
scaffold_7	33	4965284	4965356	Gly	GCC	0	0	2024-08-29	33.70	-3.90	Val	2024-05-18	pseudo,IPD:-18.50
scaffold_7	34	5201801	5201873	Thr	GGT	0	0	41.4	32.00	9.40	Cys	38.1	IPD:-3.50,secondary filtered
scaffold_7	35	5256569	5256640	Undet	NNN	0	0	2024-02-27	45.50	-18.30	Gly	16.0	pseudo
scaffold_7	36	5271326	5271398	Thr	GGT	0	0	2024-01-22	35.40	-13.30	Cys	26.0	pseudo,IPD:-11.40
scaffold_7	37	5293127	5293195	Ala	AGC	0	0	2024-08-26	48.40	-21.60	Cys	2024-07-09	pseudo,IPD:-7.30
scaffold_7	38	5432446	5432375	Ala	GGC	0	0	46.5	43.60	2.90	Thr	32.1	pseudo,IPD:-17.60
scaffold_7	39	4995921	4995848	Ser	GCT	0	0	36.0	35.00	1.00	Cys	28.0	pseudo,IPD:-28.00
scaffold_7	40	4929540	4929468	Thr	GGT	0	0	54.2	39.40	14.80	Trp	43.7	IPD:-6.50,secondary filtered
scaffold_7	41	4770631	4770560	Undet	NNN	0	0	32.5	43.90	-11.40	Gly	2024-08-27	pseudo
scaffold_7	42	4697366	4697294	Thr	GGT	0	0	29.0	28.80	0.20	Thr	33.6	pseudo
scaffold_7	43	4461362	4461290	Sup	CTA	0	0	36.3	41.70	-5.40	Ile	41.9	pseudo,IPD:-41.90
scaffold_7	44	4460780	4460705	Thr	GGT	0	0	36.2	39.60	-3.40	Cys	35.8	pseudo,IPD:-4.10
scaffold_7	45	4339739	4339679	Ser	CGA	0	0	2024-03-21	2024-10-17	4.20	Ala	2024-07-19	pseudo,IPD:-19.70
scaffold_7	46	4312377	4312305	Thr	GGT	0	0	55.6	45.80	9.80	Ile	51.0	IPD:-3.40,secondary filtered
scaffold_7	47	4189940	4189862	Ser	TGA	0	0	2024-05-24	33.60	-9.10	Ile	2024-04-13	pseudo,IPD:-20.40
scaffold_7	48	3818637	3818564	Sup	TCA	0	0	2024-08-25	30.00	-4.20	Thr	31.6	pseudo,IPD:-31.60
scaffold_7	49	3636218	3636148	Ala	AGC	0	0	2024-06-30	20.40	10.20	Ile	2024-08-16	IPD:-11.20,secondary filtered
scaffold_7	50	3517901	3517820	Ser	GCT	0	0	75.1	46.20	28.90	Ser	104.9	high confidence set
scaffold_7	51	3517667	3517591	Ser	GCT	0	0	55.3	31.00	24.30	Ser	95.9	high confidence set
scaffold_7	52	3517439	3517358	Ser	GCT	0	0	2024-09-26	19.50	7.40	Ser	58.5	trunc_start:89,secondary filtered
scaffold_7	53	3473916	3473835	Ser	GCT	0	0	83.1	54.30	28.80	Ser	119.8	high confidence set
scaffold_7	54	3473695	3473614	Ser	GCT	0	0	92.2	63.00	29.20	Ser	126.7	high confidence set
scaffold_7	55	3429420	3429349	Ala	GGC	0	0	2024-05-30	28.90	1.60	Ile	2024-01-21	pseudo,IPD:-14.20
scaffold_7	56	3280693	3280621	Thr	GGT	0	0	45.0	44.60	0.40	Thr	52.8	pseudo
scaffold_7	57	3197027	3196956	Undet	NNN	0	0	2024-04-26	39.00	-12.60	Gly	2024-07-18	pseudo
scaffold_7	58	2949728	2949656	Ser	TGA	0	0	2024-03-22	44.70	-22.40	Thr	2024-03-16	pseudo,IPD:-30.90
scaffold_7	59	2932818	2932754	Ser	GGA	0	0	2024-04-24	32.80	-8.40	Ser	2024-06-06	pseudo
scaffold_7	60	2873908	2873836	Thr	GGT	0	0	63.9	47.00	16.90	Thr	54.0	secondary filtered
scaffold_7	61	2867592	2867518	His	ATG	0	0	2024-03-22	44.50	-22.20	Ala	2024-08-13	pseudo,IPD:-13.80
scaffold_7	62	2699208	2699137	Undet	NNN	0	0	2024-07-24	32.70	-8.00	Gly	2024-04-23	pseudo
scaffold_7	63	2143497	2143425	Ala	GGC	0	0	2024-05-27	28.40	-0.90	Thr	2024-06-19	pseudo,IPD:-8.70
scaffold_7	64	2047730	2047657	Ser	TGA	0	0	2024-02-23	44.90	-21.70	Ile	2024-02-16	pseudo,IPD:-5.50
scaffold_7	65	1772298	1772224	Arg	GCG	0	0	42.1	39.40	2.70	Thr	35.4	pseudo,IPD:-16.90
scaffold_7	66	1765079	1765008	Undet	NNN	0	0	2024-04-20	38.50	-18.10	Gly	2024-05-12	pseudo
scaffold_7	67	1567339	1567268	Undet	NNN	0	0	2024-07-20	53.50	-32.80	Gly	16.0	pseudo
scaffold_7	68	1344436	1344360	Undet	NNN	0	0	20.0	31.40	-11.40	Thr	2024-08-10	pseudo
scaffold_7	69	1207611	1207539	Thr	AGT	0	0	2024-08-24	14.00	10.80	Thr	2024-03-20	secondary filtered
scaffold_7	70	865272	865200	Thr	GGT	0	0	40.5	30.90	9.60	Cys	37.0	IPD:-2.10,secondary filtered
scaffold_7	71	862024	861952	Thr	GGT	0	0	62.9	46.90	16.00	Thr	57.7	secondary filtered
scaffold_7	72	657415	657343	Thr	GGT	0	0	43.3	41.30	2.00	Trp	36.3	pseudo,IPD:-1.90
scaffold_7	73	293268	293196	Thr	GGT	0	0	35.9	44.50	-8.60	Cys	32.4	pseudo,IPD:-6.40
scaffold_7	74	82862	82790	Thr	GGT	0	0	48.5	39.80	8.70	Thr	43.5	secondary filtered
scaffold_8	1	109410	109482	Ser	GGA	0	0	49.6	46.10	3.50	Cys	48.0	pseudo,IPD:-38.80
scaffold_8	2	123963	124034	Undet	NNN	0	0	2024-03-22	49.00	-26.70	Asp	2024-07-16	pseudo
scaffold_8	3	168951	169022	Thr	AGT	0	0	32.0	43.20	-11.20	Gly	2024-03-22	pseudo,IPD:-6.70
scaffold_8	4	289125	289197	Thr	GGT	0	0	65.4	47.20	18.20	Thr	53.8	secondary filtered
scaffold_8	5	317785	317857	Thr	GGT	0	0	50.1	40.90	9.20	Cys	53.5	IPD:-9.50,secondary filtered
scaffold_8	6	381083	381155	Undet	NNN	0	0	34.8	23.70	2024-10-11	Cys	37.8	secondary filtered
scaffold_8	7	454010	454083	Ser	GGA	0	0	2024-08-23	24.30	-0.50	Thr	2024-05-31	pseudo,IPD:-31.50
scaffold_8	8	469004	469072	Ser	ACT	0	0	36.9	47.50	-10.60	Pro	2024-08-29	pseudo,IPD:-29.80
scaffold_8	9	580588	580652	Undet	NNN	0	0	2024-09-24	16.90	8.00	Thr	2024-01-29	secondary filtered
scaffold_8	10	628248	628322	Ala	GGC	0	0	35.2	33.70	1.50	Thr	43.3	pseudo,IPD:-25.20
scaffold_8	11	914790	914862	Undet	NNN	0	0	2024-03-27	35.80	-8.50	Lys	2024-09-29	pseudo
scaffold_8	12	972196	972269	Ser	GCT	0	0	38.0	24.50	13.50	Thr	34.2	IPD:-34.20,secondary filtered
scaffold_8	13	1157042	1157116	Ala	GGC	0	0	51.3	44.90	6.40	Thr	48.2	IPD:-16.40,secondary filtered
scaffold_8	14	1182720	1182794	Glu	TTC	0	0	54.9	47.90	7.00	Thr	52.7	IPD:-38.00,secondary filtered
scaffold_8	15	1233140	1233212	Thr	GGT	0	0	54.0	44.20	9.80	Thr	51.1	secondary filtered
scaffold_8	16	1594693	1594765	Thr	GGT	0	0	43.5	33.30	10.20	Thr	2024-02-29	secondary filtered
scaffold_8	17	1643264	1643339	Pro	CGG	0	0	22.0	30.40	-8.40	Cys	2024-01-23	pseudo,IPD:-16.70
scaffold_8	18	1729502	1729574	Sup	TTA	0	0	2024-06-23	45.80	-22.20	Ile	2024-07-14	pseudo,IPD:-14.70
scaffold_8	19	1901412	1901478	Leu	CAA	0	0	2024-09-24	34.40	-9.50	Thr	2024-05-20	pseudo,IPD:-32.90
scaffold_8	20	2133410	2133480	Asp	GTC	0	0	24.0	37.60	-13.60	Arg	2024-05-14	pseudo,IPD:-14.50
scaffold_8	21	2538613	2538686	Pro	CGG	0	0	34.0	45.50	-11.50	Thr	32.2	pseudo,IPD:-31.20
scaffold_8	22	2639314	2639386	Thr	GGT	0	0	50.7	40.30	10.40	Thr	45.0	secondary filtered
scaffold_8	23	2960718	2960790	Thr	GGT	0	0	57.4	47.20	10.20	Ile	49.4	IPD:-0.40,secondary filtered
scaffold_8	24	3438535	3438607	Ala	GGC	0	0	46.4	36.40	10.00	Ile	38.3	IPD:-18.00,secondary filtered
scaffold_8	25	3902382	3902455	Ile	AAT	0	0	46.6	39.10	7.50	Thr	46.3	IPD:-20.20,secondary filtered
scaffold_8	26	4048774	4048842	Thr	AGT	0	0	33.8	42.50	-8.70	Cys	2024-04-16	pseudo,IPD:-5.80
scaffold_8	27	4869468	4869537	Ser	TGA	0	0	2024-08-21	45.00	-23.20	Cys	2024-03-16	pseudo,IPD:-5.60
scaffold_8	28	5369845	5369773	Ser	ACT	0	0	32.8	27.00	5.80	Thr	2024-01-29	IPD:-29.10,secondary filtered
scaffold_8	29	4828975	4828897	Thr	GGT	0	0	2024-08-26	31.30	-4.50	Met	6.0	pseudo,IPD:-7.90,trunc_end:14
scaffold_8	30	4728525	4728444	Ala	GGC	0	0	2024-06-20	22.00	-1.40	Ile	2024-07-13	pseudo,IPD:-13.50
scaffold_8	31	4452682	4452611	Leu	CAA	0	0	2024-03-20	30.00	-9.70	Thr	2024-09-20	pseudo,IPD:-27.90,trunc_start:35
scaffold_8	32	3761224	3761153	Val	CAC	0	0	38.0	29.30	8.70	Trp	22.0	IPD:-30.00,secondary filtered
scaffold_8	33	3438339	3438267	Thr	GGT	0	0	63.9	47.00	16.90	Thr	54.0	secondary filtered
scaffold_8	34	3149214	3149140	Ala	GGC	0	0	56.4	45.90	10.50	Thr	53.5	IPD:-17.20,secondary filtered
scaffold_8	35	3143909	3143837	Tyr	GTA	0	0	2024-04-26	27.80	-1.40	Gly	2024-05-17	pseudo,IPD:-35.90
scaffold_8	36	2929485	2929414	Ala	GGC	0	0	2024-01-22	21.90	0.20	Thr	14.0	pseudo,IPD:-17.40
scaffold_8	37	2904131	2904054	Thr	AGT	0	0	2024-02-21	18.80	2.40	Arg	10.0	pseudo,IPD:-5.30
scaffold_8	38	2540766	2540695	Undet	NNN	0	0	2024-09-27	40.00	-12.10	Cys	2024-03-16	pseudo
scaffold_8	39	2409403	2409333	Asp	GTC	0	0	2024-07-22	36.30	-13.60	Ala	2024-09-12	pseudo,IPD:-12.90
scaffold_8	40	2344190	2344118	Thr	GGT	0	0	64.2	47.30	16.90	Thr	55.6	secondary filtered
scaffold_8	41	2014915	2014842	Ser	GCT	0	0	35.9	28.90	7.00	Thr	38.7	IPD:-55.20,secondary filtered
scaffold_8	42	1775299	1775227	Thr	GGT	0	0	63.9	47.00	16.90	Thr	54.0	secondary filtered
scaffold_8	43	1728208	1728139	Thr	GGT	0	0	33.2	2024-10-20	2024-10-13	Trp	2024-06-26	IPD:-8.90,secondary filtered
scaffold_8	44	1516587	1516498	Undet	NNN	0	0	35.4	22.00	13.40	Thr	2024-01-24	secondary filtered
scaffold_8	45	972118	972044	Ser	GCT	0	0	40.2	34.60	5.60	Thr	37.4	IPD:-56.70,secondary filtered
scaffold_8	46	587964	587892	Thr	GGT	0	0	55.5	45.00	10.50	Thr	46.1	secondary filtered
scaffold_8	47	492382	492309	Thr	GGT	0	0	38.1	44.20	-6.10	Ile	33.7	pseudo,IPD:-10.40
scaffold_8	48	453910	453840	Undet	NNN	0	0	2024-09-28	18.30	10.60	Thr	31.9	secondary filtered
scaffold_8	49	289069	288998	Thr	GGT	0	0	43.3	38.00	5.30	Trp	40.9	IPD:-5.70,secondary filtered
scaffold_8	50	134768	134696	Ser	GGA	0	0	43.1	39.90	3.20	Cys	34.4	pseudo,IPD:-34.20
scaffold_8	51	80503	80403	Thr	GGT	0	0	2024-07-23	18.70	5.00	Cys	2024-09-27	IPD:-10.40,secondary filtered
scaffold_9	1	220732	220804	Thr	GGT	0	0	40.1	40.30	-0.20	Cys	41.2	pseudo,IPD:-6.20
scaffold_9	2	269819	269890	Gly	ACC	0	0	2024-05-23	33.90	-10.40	Ala	2024-01-16	pseudo,IPD:-1.30
scaffold_9	3	321022	321098	Ala	CGC	0	0	36.1	22.90	13.20	Thr	2024-06-22	IPD:-22.80,secondary filtered
scaffold_9	4	1180382	1180456	Ala	GGC	0	0	44.0	37.00	7.00	Ile	43.3	IPD:-17.10,secondary filtered
scaffold_9	5	1243267	1243338	Undet	NNN	0	0	33.8	46.30	-12.50	Gly	26.0	pseudo
scaffold_9	6	1272698	1272772	Gly	TCC	0	0	2024-05-22	34.60	-12.10	Asp	2024-06-10	pseudo,IPD:-9.00
scaffold_9	7	1341297	1341369	Undet	NNN	0	0	2024-08-25	2024-10-24	1.70	Ile	2024-09-14	pseudo
scaffold_9	8	1353830	1353905	Ala	AGC	1353867	1353869	32.2	25.00	7.20	Thr	33.2	IPD:-26.90,secondary filtered
scaffold_9	9	1558612	1558686	Ala	GGC	0	0	55.4	47.30	2024-10-08	Thr	54.2	IPD:-17.20,secondary filtered
scaffold_9	10	1621625	1621699	Ala	GGC	0	0	37.6	30.40	7.20	Thr	35.8	IPD:-16.90,secondary filtered
scaffold_9	11	1728415	1728490	Ser	TGA	0	0	2024-09-26	43.40	-16.50	Ala	2024-02-11	pseudo,IPD:-23.30
scaffold_9	12	1824687	1824759	Thr	GGT	0	0	2024-05-27	25.00	2.50	Cys	40.2	pseudo,IPD:-21.20
scaffold_9	13	2188633	2188706	Thr	GGT	0	0	2024-07-31	22.80	8.90	Trp	2024-09-26	IPD:-15.70,secondary filtered
scaffold_9	14	2337969	2338037	Undet	NNN	0	0	2024-08-22	18.50	4.30	Cys	2024-01-30	pseudo
scaffold_9	15	2360024	2360097	Ser	GCT	0	0	44.1	36.70	7.40	Thr	43.2	IPD:-59.20,secondary filtered
scaffold_9	16	2416919	2416991	Thr	GGT	0	0	63.9	47.00	16.90	Thr	54.0	secondary filtered
scaffold_9	17	2699447	2699518	Undet	NNN	0	0	2024-06-24	54.80	-30.20	Gly	2024-06-17	pseudo
scaffold_9	18	2969727	2969799	Thr	GGT	0	0	48.2	36.60	11.60	Trp	38.1	IPD:-0.70,secondary filtered
scaffold_9	19	3168048	3168120	Thr	AGT	0	0	32.8	2024-10-29	3.70	Ile	2024-03-20	pseudo,IPD:-7.20
scaffold_9	20	3360546	3360620	Ala	GGC	0	0	38.2	44.50	-6.30	Ile	32.8	pseudo,IPD:-20.70
scaffold_9	21	3728127	3728206	Ala	GGC	0	0	51.7	43.50	8.20	Cys	48.0	IPD:-11.70,secondary filtered
scaffold_9	22	3758948	3759021	Thr	AGT	0	0	82.3	56.70	25.60	Thr	99.2	high confidence set
scaffold_9	23	3783640	3783714	Ala	GGC	0	0	51.9	41.90	10.00	Thr	50.3	IPD:-19.70,secondary filtered
scaffold_9	24	3902894	3902966	Ser	AGA	0	0	34.9	32.50	2.40	Thr	36.4	pseudo,IPD:-36.40
scaffold_9	25	3954210	3954283	Ser	AGA	0	0	33.6	34.50	-0.90	Thr	27.0	pseudo,IPD:-27.00
scaffold_9	26	3971895	3971967	Arg	ACG	0	0	69.1	52.40	16.70	Arg	101.4	high confidence set
scaffold_9	27	4001228	4001303	Ser	TGA	0	0	40.7	53.30	-12.60	Val	24.0	pseudo,IPD:-23.20
scaffold_9	28	4011198	4011271	Arg	TCT	0	0	74.4	55.60	18.80	Arg	96.9	high confidence set
scaffold_9	29	4118012	4118084	Val	TAC	0	0	2024-07-23	41.70	-18.00	Ala	2024-03-18	pseudo,IPD:-22.90
scaffold_9	30	4265663	4265735	Thr	AGT	0	0	38.7	40.50	-1.80	Ile	31.2	pseudo,IPD:-2.40
scaffold_9	31	4286732	4286802	Undet	NNN	0	0	2024-07-28	2024-10-28	0.60	Gly	2024-08-20	pseudo
scaffold_9	32	4470219	4470291	Sup	TCA	0	0	2024-09-28	34.60	-5.70	Thr	30.0	pseudo,IPD:-30.00
scaffold_9	33	4689660	4689734	Ala	GGC	0	0	57.5	47.50	10.00	Thr	55.7	IPD:-19.40,secondary filtered
scaffold_9	34	4751667	4751740	Ala	GGC	0	0	47.9	41.80	2024-10-06	Thr	40.8	IPD:-10.00,secondary filtered
scaffold_9	35	5216911	5216839	Ser	GGA	0	0	2024-09-26	32.40	-5.50	Cys	2024-06-14	pseudo,IPD:-14.60
scaffold_9	36	4799098	4799026	Ala	GGC	0	0	33.6	28.20	5.40	Thr	2024-01-18	IPD:-5.80,secondary filtered
scaffold_9	37	4710589	4710518	Val	GAC	0	0	2024-06-21	30.90	-9.30	Ile	2024-09-15	pseudo,IPD:-15.90
scaffold_9	38	4640660	4640591	Asp	GTC	0	0	2024-09-26	41.00	-14.10	Lys	2024-07-11	pseudo,IPD:-21.40
scaffold_9	39	4626895	4626805	Thr	GGT	0	0	2024-03-25	17.60	7.70	Cys	2024-01-11	IPD:-4.60,secondary filtered
scaffold_9	40	4204044	4203975	Gly	TCC	0	0	2024-01-24	53.00	-28.90	Cys	2024-08-20	pseudo,IPD:-8.20
scaffold_9	41	4011830	4011759	Trp	CCA	0	0	76.7	52.20	24.50	Trp	103.2	high confidence set
scaffold_9	42	3966399	3966326	Arg	TCT	0	0	74.4	55.60	18.80	Arg	96.9	high confidence set
scaffold_9	43	3954182	3954109	Ser	TGA	0	0	49.3	40.00	9.30	Thr	50.3	IPD:-60.40,secondary filtered
scaffold_9	44	3869091	3869019	Thr	TGT	0	0	79.6	51.70	27.90	Thr	94.9	high confidence set
scaffold_9	45	3814687	3814615	Ala	AGC	0	0	40.9	36.00	4.90	Thr	37.5	pseudo,IPD:-20.60
scaffold_9	46	3764862	3764794	Gly	ACC	0	0	2024-07-29	51.50	-21.80	Ala	25.0	pseudo,IPD:-25.00,trunc_start:5
scaffold_9	47	3547494	3547421	Undet	NNN	0	0	2024-02-22	40.90	-18.70	Gly	2024-08-10	pseudo
scaffold_9	48	3439211	3439139	Sup	TCA	0	0	2024-02-25	38.40	-13.20	Thr	2024-09-26	pseudo,IPD:-26.90
scaffold_9	49	3248271	3248205	Asp	GTC	0	0	20.0	36.30	-16.30	Arg	2024-03-13	pseudo,IPD:-13.30
scaffold_9	50	2495072	2495003	Thr	GGT	0	0	38.6	30.30	8.30	Ile	34.7	IPD:-5.70,secondary filtered
scaffold_9	51	2491800	2491728	Thr	GGT	0	0	69.2	44.30	24.90	Ile	60.5	IPD:-1.50,secondary filtered
scaffold_9	52	2242370	2242294	Ala	GGC	0	0	30.2	29.30	0.90	Thr	30.2	pseudo,IPD:-10.40
scaffold_9	53	2018917	2018842	Ala	AGC	0	0	2024-07-21	24.60	-2.90	Trp	2024-07-06	pseudo,IPD:-9.20
scaffold_9	54	1918958	1918882	Arg	TCT	0	0	37.0	40.70	-3.70	Thr	38.3	pseudo,IPD:-23.10
scaffold_9	55	1088845	1088773	Ala	GGC	0	0	37.7	29.40	8.30	Thr	2024-04-23	IPD:-27.30,secondary filtered
scaffold_9	56	768447	768377	Asn	GTT	0	0	23.0	36.60	-13.60	Pro	2024-05-14	pseudo,IPD:-19.00
scaffold_9	57	220693	220631	Thr	GGT	0	0	32.4	10.50	21.90	Thr	2024-07-30	secondary filtered
scaffold_9	58	172030	171956	Ala	GGC	0	0	57.5	47.50	10.00	Thr	55.7	IPD:-19.40,secondary filtered
scaffold_10	1	234486	234557	Undet	NNN	0	0	34.5	34.50	0.00	Tyr	2024-06-25	pseudo
scaffold_10	2	330658	330729	Gly	GCC	0	0	39.9	35.40	4.50	Cys	34.7	pseudo,IPD:-18.90
scaffold_10	3	346737	346809	Asp	GTC	0	0	24.0	42.80	-18.80	Ala	2024-08-15	pseudo,IPD:-25.90
scaffold_10	4	446396	446470	Ala	GGC	0	0	32.7	30.00	2.70	Thr	32.2	pseudo,IPD:-18.20
scaffold_10	5	562703	562775	Thr	GGT	0	0	39.3	39.40	-0.10	Cys	34.5	pseudo,IPD:-1.30
scaffold_10	6	581526	581598	Thr	GGT	0	0	39.3	39.40	-0.10	Cys	34.5	pseudo,IPD:-1.30
scaffold_10	7	592517	592589	Thr	AGT	0	0	56.6	45.30	11.30	Thr	44.3	secondary filtered
scaffold_10	8	910148	910208	Ala	GGC	0	0	2024-04-20	9.90	10.50	Cys	2024-08-07	pseudo,IPD:-9.60,trunc_start:8,trunc_end:6
scaffold_10	9	974370	974442	Thr	AGT	0	0	56.4	51.50	4.90	Gly	48.2	IPD:-3.30,secondary filtered
scaffold_10	10	1053374	1053446	Thr	GGT	0	0	45.7	34.00	11.70	Cys	48.5	IPD:-15.10,secondary filtered
scaffold_10	11	1056285	1056359	Undet	NNN	0	0	2024-03-23	36.00	-12.70	Ile	2024-07-23	pseudo
scaffold_10	12	1149937	1150001	Thr	GGT	0	0	2024-07-25	21.70	4.00	Ile	2024-01-19	pseudo,IPD:-5.90
scaffold_10	13	1153435	1153509	Ala	GGC	0	0	54.9	48.00	6.90	Thr	52.7	IPD:-18.50,secondary filtered
scaffold_10	14	1242896	1242968	Thr	GGT	0	0	47.4	39.00	8.40	Cys	48.6	IPD:-12.70,secondary filtered
scaffold_10	15	1271204	1271276	Thr	GGT	0	0	49.4	45.10	4.30	Thr	41.8	pseudo
scaffold_10	16	1293306	1293378	Ser	TGA	0	0	2024-04-24	48.20	-23.80	Ala	2024-02-13	pseudo,IPD:-0.60
scaffold_10	17	1467220	1467293	Thr	GGT	0	0	41.3	24.90	16.40	Cys	39.7	IPD:-1.70,secondary filtered
scaffold_10	18	1610101	1610172	Undet	NNN	0	0	2024-01-23	48.30	-25.20	Gly	2024-07-15	pseudo
scaffold_10	19	1649179	1649250	Arg	GCG	0	0	42.0	27.40	14.60	His	73.8	IPD:-61.10,secondary filtered
scaffold_10	20	2091221	2091293	Ser	TGA	0	0	2024-05-27	51.30	-23.80	Ile	19.0	pseudo,IPD:-10.50
scaffold_10	21	2521714	2521789	Undet	NNN	0	0	2024-06-22	42.40	-19.80	Gly	2024-08-17	pseudo
scaffold_10	22	3311674	3311745	Undet	NNN	0	0	2024-06-24	49.00	-24.40	Cys	2024-04-18	pseudo
scaffold_10	23	3467330	3467403	Ser	GCT	0	0	37.4	38.20	-0.80	Thr	35.7	pseudo,IPD:-35.70
scaffold_10	24	3477986	3478057	His	GTG	0	0	56.6	37.10	19.50	His	91.5	high confidence set
scaffold_10	25	3495425	3495496	Undet	NNN	0	0	2024-06-23	50.30	-26.70	Cys	2024-08-21	pseudo
scaffold_10	26	3910827	3910899	Ser	ACT	0	0	2024-07-25	38.70	-13.00	Met	2024-06-28	pseudo,IPD:-28.60
scaffold_10	27	4195765	4195836	Thr	TGT	0	0	56.8	52.40	4.40	His	60.0	IPD:-3.50,secondary filtered
scaffold_10	28	4406856	4406931	Ala	GGC	0	0	34.3	34.40	-0.10	Cys	32.7	pseudo,IPD:-15.50
scaffold_10	29	5163783	5163854	Undet	NNN	0	0	2024-06-24	54.80	-30.20	Gly	2024-06-17	pseudo
scaffold_10	30	5172511	5172595	Val	AAC	5172552	5172559	35.0	35.80	-0.80	Thr	2024-02-28	pseudo,IPD:-21.30
scaffold_10	31	5172345	5172272	Ser	GCT	0	0	35.4	39.70	-4.30	Thr	2024-02-27	pseudo,IPD:-27.20
scaffold_10	32	4693919	4693847	Thr	GGT	0	0	36.4	29.40	7.00	Cys	39.1	IPD:-7.20,secondary filtered
scaffold_10	33	4523997	4523926	Glu	TTC	0	0	2024-06-24	50.90	-26.30	Gly	2024-06-13	pseudo,IPD:-16.10
scaffold_10	34	4418324	4418253	Undet	NNN	0	0	31.0	35.00	-4.00	Thr	2024-06-25	pseudo
scaffold_10	35	4379557	4379482	Glu	TTC	0	0	24.0	52.80	-28.80	Gly	2024-04-15	pseudo,IPD:-16.50
scaffold_10	36	4326385	4326312	Ala	GGC	0	0	2024-05-21	20.50	1.00	Cys	2024-02-13	pseudo,IPD:-6.80
scaffold_10	37	3684195	3684123	Ser	TGA	0	0	35.2	53.40	-18.20	Ile	2024-04-29	pseudo,IPD:-23.80
scaffold_10	38	3498565	3498494	Undet	NNN	0	0	26.0	43.10	-17.10	Gly	2024-09-18	pseudo
scaffold_10	39	3193277	3193206	Ala	GGC	0	0	33.2	29.30	3.90	Cys	2024-03-23	pseudo,IPD:-18.90
scaffold_10	40	2999350	2999278	Ala	GGC	0	0	37.4	24.80	12.60	Thr	2024-07-26	IPD:-26.70,secondary filtered
scaffold_10	41	2810003	2809932	Thr	AGT	0	0	39.4	42.50	-3.10	Gly	36.2	pseudo,IPD:-4.30
scaffold_10	42	2680552	2680474	Ser	GCT	0	0	2024-06-29	35.90	-6.30	Thr	2024-01-25	pseudo,IPD:-25.10,trunc_end:4
scaffold_10	43	2280707	2280635	Undet	NNN	0	0	2024-01-25	19.80	5.30	Thr	2024-04-11	secondary filtered
scaffold_10	44	2087582	2087510	Thr	AGT	0	0	2024-03-25	35.30	-10.00	Ala	2024-02-08	pseudo,IPD:-10.70
scaffold_10	45	996393	996321	Undet	NNN	0	0	2024-03-22	27.50	-5.20	Cys	2024-01-21	pseudo
scaffold_10	46	991652	991580	Ser	GCT	0	0	31.4	38.30	-6.90	Thr	2024-07-23	pseudo,IPD:-23.70
scaffold_10	47	945646	945574	Undet	NNN	0	0	31.4	26.00	5.40	Cys	2024-07-22	secondary filtered
scaffold_10	48	592344	592271	Thr	GGT	0	0	45.9	42.00	3.90	Cys	36.8	pseudo,IPD:-6.30
scaffold_10	49	320626	320557	Ala	GGC	0	0	36.5	37.80	-1.30	Lys	2024-02-22	pseudo,IPD:-9.00
scaffold_10	50	234326	234254	Thr	GGT	0	0	44.3	34.80	9.50	Ile	34.5	IPD:-0.20,secondary filtered
scaffold_10	51	103185	103111	Ala	GGC	0	0	57.5	47.50	10.00	Thr	55.7	IPD:-19.40,secondary filtered
scaffold_10	52	79366	79294	Thr	GGT	0	0	37.6	31.60	6.00	Cys	44.2	IPD:-15.20,secondary filtered
scaffold_11	1	212808	212880	Thr	GGT	0	0	40.6	36.40	4.20	Thr	2024-08-29	pseudo
scaffold_11	2	213055	213127	Thr	AGT	0	0	60.4	47.40	13.00	Ile	49.3	IPD:-0.50,secondary filtered
scaffold_11	3	384148	384208	Sup	TCA	0	0	2024-04-23	14.00	9.40	Lys	32.9	IPD:-32.90,trunc_start:6,trunc_end:6,secondary filtered
scaffold_11	4	441589	441668	Ala	GGC	0	0	51.7	43.50	8.20	Cys	48.0	IPD:-11.70,secondary filtered
scaffold_11	5	856520	856591	Pro	CGG	0	0	69.3	43.30	26.00	Pro	107.3	high confidence set
scaffold_11	6	889746	889818	Ala	GGC	0	0	2024-05-25	36.20	-10.70	Lys	2024-02-14	pseudo,IPD:-23.00
scaffold_11	7	1256969	1257041	Thr	AGT	0	0	44.3	34.40	9.90	Thr	38.5	secondary filtered
scaffold_11	8	1257218	1257290	Thr	AGT	0	0	55.9	36.70	19.20	Trp	47.4	IPD:-3.60,secondary filtered
scaffold_11	9	1375288	1375354	Asp	GTC	0	0	2024-03-20	38.10	-17.80	Arg	2024-05-15	pseudo,IPD:-15.50
scaffold_11	10	1397766	1397838	Thr	GGT	0	0	41.4	33.50	7.90	Cys	34.3	IPD:-0.80,secondary filtered
scaffold_11	11	1669800	1669875	Thr	GGT	0	0	2024-06-25	34.60	-9.00	Tyr	2024-05-26	pseudo,IPD:-12.20
scaffold_11	12	1700425	1700497	Ala	AGC	0	0	46.7	42.40	4.30	Thr	46.8	pseudo,IPD:-12.70
scaffold_11	13	1959796	1959868	Thr	GGT	0	0	51.9	42.60	9.30	Thr	38.1	secondary filtered
scaffold_11	14	1960048	1960120	Thr	GGT	0	0	50.6	43.50	2024-10-07	Thr	49.1	secondary filtered
scaffold_11	15	2387450	2387526	Ala	GGC	0	0	41.4	35.90	5.50	Cys	42.9	IPD:-12.00,secondary filtered
scaffold_11	16	2554169	2554241	Thr	GGT	0	0	2024-02-29	32.10	-2.90	Cys	30.0	pseudo,IPD:-6.80
scaffold_11	17	2744754	2744830	Thr	GGT	0	0	2024-09-27	26.80	2024-10-01	Cys	2024-01-27	pseudo,IPD:-2.80
scaffold_11	18	2842875	2842958	Leu	TAA	0	0	82.9	57.30	25.60	Leu	109.4	high confidence set
scaffold_11	19	2859566	2859638	Thr	GGT	0	0	34.8	28.80	6.00	Cys	33.7	IPD:-5.60,secondary filtered
scaffold_11	20	2882112	2882190	Ala	GGC	0	0	2024-05-21	27.30	-5.80	Lys	2024-08-11	pseudo,IPD:-7.70
scaffold_11	21	2883924	2883999	Asp	GTC	0	0	2024-08-25	43.60	-17.80	Ala	18.0	pseudo,IPD:-18.00
scaffold_11	22	2899571	2899643	Thr	GGT	0	0	47.1	32.80	14.30	Thr	37.5	secondary filtered
scaffold_11	23	2939960	2940033	Undet	NNN	0	0	25.0	41.80	-16.80	Gly	15.0	pseudo
scaffold_11	24	3034178	3034250	Thr	GGT	0	0	2024-02-21	19.40	1.80	Cys	2024-01-24	pseudo,IPD:-9.00
scaffold_11	25	3137447	3137519	Thr	GGT	0	0	34.2	34.70	-0.50	Cys	34.1	pseudo,IPD:-10.90
scaffold_11	26	3256901	3256967	Ser	GGA	0	0	2024-06-27	27.60	0.00	Cys	2024-02-23	pseudo,IPD:-39.40,trunc_start:8
scaffold_11	27	3304875	3304946	Ala	GGC	0	0	2024-09-24	15.70	9.20	Thr	2024-08-18	IPD:-11.00,secondary filtered
scaffold_11	28	3498126	3498195	Leu	TAA	0	0	32.3	47.20	-14.90	Ile	2024-01-22	pseudo,IPD:-10.50
scaffold_11	29	3534739	3534813	Ile	GAT	0	0	41.0	25.00	16.00	Cys	2024-01-26	IPD:-0.40,secondary filtered
scaffold_11	30	3590944	3591016	Ser	AGA	0	0	2024-08-26	32.20	-5.40	His	2024-07-13	pseudo,IPD:-13.70
scaffold_11	31	3631775	3631847	Thr	GGT	0	0	58.1	46.80	11.30	Thr	47.9	secondary filtered
scaffold_11	32	3633499	3633583	Ala	GGC	0	0	26.0	32.30	-6.30	Ile	2024-04-22	pseudo,IPD:-19.70,trunc_end:14
scaffold_11	33	3770989	3771061	Ile	GAT	0	0	2024-04-27	28.70	-1.30	Val	2024-02-18	pseudo,IPD:-4.70
scaffold_11	34	3967388	3967460	Sup	TCA	0	0	2024-03-29	35.00	-5.70	Thr	2024-01-29	pseudo,IPD:-29.10
scaffold_11	35	4198779	4198851	Ser	GCT	0	0	45.7	63.60	-17.90	Met	35.6	pseudo,IPD:-35.60
scaffold_11	36	4667237	4667311	Ala	GGC	0	0	57.5	47.50	10.00	Thr	55.7	IPD:-19.40,secondary filtered
scaffold_11	37	4970138	4970210	Thr	CGT	0	0	47.2	34.70	12.50	Trp	38.2	IPD:-1.30,secondary filtered
scaffold_11	38	4966572	4966499	Thr	AGT	0	0	2024-06-27	41.80	-14.20	Gly	2024-08-20	pseudo,IPD:-2.50
scaffold_11	39	4894293	4894232	Undet	NNN	0	0	40.8	28.30	12.50	Ile	36.5	secondary filtered
scaffold_11	40	4736404	4736343	Undet	NNN	0	0	44.2	28.60	15.60	Ile	40.8	secondary filtered
scaffold_11	41	4731763	4731691	Thr	GGT	0	0	51.6	41.90	9.70	Cys	43.9	IPD:-0.70,secondary filtered
scaffold_11	42	4623413	4623351	Undet	NNN	0	0	2024-01-26	16.90	9.20	Cys	2024-05-22	secondary filtered
scaffold_11	43	4509952	4509880	Ser	TGA	0	0	35.3	59.70	-24.40	Thr	2024-08-23	pseudo,IPD:-8.20
scaffold_11	44	4344308	4344236	Thr	GGT	0	0	53.5	35.70	17.80	Cys	53.0	IPD:-4.70,secondary filtered
scaffold_11	45	4322866	4322794	Thr	GGT	0	0	20.0	29.80	-9.80	Ile	2024-02-17	pseudo,IPD:-6.40
scaffold_11	46	4158081	4158009	Thr	GGT	0	0	46.6	40.90	5.70	Cys	40.9	IPD:-2.60,secondary filtered
scaffold_11	47	3782894	3782823	Thr	GGT	0	0	37.2	23.70	13.50	Thr	2024-05-27	secondary filtered
scaffold_11	48	3565551	3565479	Thr	GGT	0	0	62.6	53.40	9.20	Gly	54.9	IPD:-0.20,secondary filtered
scaffold_11	49	3462644	3462345	Ser	GGA	3462607	3462386	2024-08-22	25.70	-2.90	Arg	2024-05-24	pseudo,IPD:-24.50
scaffold_11	50	3330227	3330153	Ala	GGC	0	0	40.4	36.80	3.60	Thr	36.0	pseudo,IPD:-16.20
scaffold_11	51	3256499	3256427	Val	GAC	0	0	2024-08-21	21.70	0.10	His	2024-05-09	pseudo,IPD:-13.80
scaffold_11	52	3251451	3251380	Ser	GGA	0	0	44.0	47.50	-3.50	Thr	40.2	pseudo,IPD:-54.30
scaffold_11	53	3156371	3156296	Thr	GGT	0	0	32.5	23.50	9.00	Cys	33.1	IPD:-6.60,secondary filtered
scaffold_11	54	3137273	3137201	Thr	GGT	0	0	36.9	35.70	1.20	Cys	37.7	pseudo,IPD:-7.80
scaffold_11	55	3083995	3083923	Thr	GGT	0	0	62.6	53.40	9.20	Gly	54.9	IPD:-0.20,secondary filtered
scaffold_11	56	2899481	2899408	Thr	GGT	0	0	49.5	40.30	9.20	Thr	41.0	secondary filtered
scaffold_11	57	2799647	2799575	Thr	GGT	0	0	46.4	28.00	18.40	Thr	41.5	secondary filtered
scaffold_11	58	2553967	2553894	Thr	GGT	0	0	34.0	28.40	5.60	Thr	32.4	secondary filtered
scaffold_11	59	2425732	2425656	Thr	AGT	0	0	32.6	24.50	2024-10-08	Thr	34.2	secondary filtered
scaffold_11	60	1511567	1511495	Thr	GGT	0	0	52.6	41.90	10.70	Thr	47.8	secondary filtered
scaffold_11	61	1148410	1148335	Ser	GCT	0	0	44.5	44.50	0.00	Thr	42.9	pseudo,IPD:-61.30
scaffold_11	62	920697	920623	Ala	GGC	0	0	49.6	47.20	2.40	Thr	45.5	pseudo,IPD:-20.60
scaffold_11	63	856403	856330	Asn	GTT	0	0	81.6	56.20	25.40	Asn	119.5	high confidence set
scaffold_11	64	694905	694833	Leu	CAA	0	0	2024-07-29	28.40	1.30	Ile	32.6	pseudo,IPD:-33.50
scaffold_12	1	185060	185133	Thr	GGT	0	0	58.3	46.20	2024-10-12	Thr	46.9	secondary filtered
scaffold_12	2	714875	714947	Leu	CAA	0	0	33.7	38.10	-4.40	Ile	33.4	pseudo,IPD:-34.70
scaffold_12	3	737617	737685	Thr	GGT	0	0	23.0	9.40	13.60	Cys	2024-04-01	pseudo,IPD:-5.00
scaffold_12	4	1029232	1029304	Thr	AGT	0	0	42.5	47.70	-5.20	Gly	39.7	pseudo,IPD:-13.50
scaffold_12	5	1342895	1342965	Gly	GCC	0	0	81.0	61.50	19.50	Gly	106.0	high confidence set
scaffold_12	6	1533883	1533951	Ser	CGA	0	0	2024-03-27	34.70	-7.40	Ile	29.0	pseudo,IPD:-29.00
scaffold_12	7	1995602	1995695	Thr	GGT	0	0	32.5	25.00	7.50	Cys	2024-02-21	IPD:-15.30,secondary filtered
scaffold_12	8	2205617	2205691	Ala	GGC	0	0	57.5	47.50	10.00	Thr	55.7	IPD:-19.40,secondary filtered
scaffold_12	9	2313003	2313075	Thr	GGT	0	0	46.3	31.00	15.30	Cys	49.3	IPD:-9.00,secondary filtered
scaffold_12	10	2487329	2487401	Undet	NNN	0	0	2024-04-21	20.90	0.50	Lys	2024-02-14	pseudo
scaffold_12	11	2534369	2534445	Ala	GGC	0	0	2024-09-29	29.30	0.60	Thr	23.0	pseudo,IPD:-27.30
scaffold_12	12	2668067	2668140	Ser	AGA	0	0	54.9	52.90	2.00	Arg	61.6	pseudo,IPD:-65.10
scaffold_12	13	2707978	2708049	Ala	GGC	0	0	37.0	38.50	-1.50	Lys	2024-07-30	pseudo,IPD:-12.10
scaffold_12	14	2836885	2836959	Leu	CAA	0	0	2024-03-30	31.80	-1.50	Lys	2024-02-22	pseudo,IPD:-22.20
scaffold_12	15	3150585	3150657	Thr	GGT	0	0	57.9	37.90	20.00	Ile	53.8	IPD:-11.50,secondary filtered
scaffold_12	16	3217964	3218036	Thr	GGT	0	0	44.5	37.70	6.80	Cys	42.6	IPD:-1.20,secondary filtered
scaffold_12	17	3725239	3725311	Thr	GGT	0	0	39.3	37.60	1.70	Thr	2024-05-29	pseudo
scaffold_12	18	3852615	3852687	Thr	GGT	0	0	2024-07-30	34.40	-3.70	Thr	2024-06-25	pseudo
scaffold_12	19	3949037	3949110	Ser	AGA	0	0	42.8	46.70	-3.90	Arg	47.3	pseudo,IPD:-48.00
scaffold_12	20	4011951	4012021	Undet	NNN	0	0	2024-09-22	43.50	-20.60	Gly	2024-07-24	pseudo
scaffold_12	21	4012862	4012934	Thr	GGT	0	0	43.1	34.90	8.20	Ile	32.8	IPD:-5.00,secondary filtered
scaffold_12	22	4196536	4196608	Thr	GGT	0	0	35.6	34.00	1.60	Cys	2024-03-26	pseudo,IPD:-5.20
scaffold_12	23	4290422	4290494	Leu	CAA	0	0	2024-08-25	37.90	-12.10	Lys	29.0	pseudo,IPD:-44.10
scaffold_12	24	4593249	4593321	Undet	NNN	0	0	2024-04-20	34.40	-14.00	Gln	2024-06-18	pseudo
scaffold_12	25	4616550	4616624	Ala	GGC	0	0	57.3	51.40	5.90	Thr	50.3	IPD:-14.80,secondary filtered
scaffold_12	26	4452113	4452041	Ala	GGC	0	0	2024-01-29	26.60	2.50	Thr	2024-01-28	pseudo,IPD:-20.00
scaffold_12	27	3917238	3917165	Asp	GTC	0	0	2024-06-27	43.70	-16.10	Ala	18.0	pseudo,IPD:-18.00
scaffold_12	28	3852429	3852358	Thr	AGT	0	0	48.8	41.30	7.50	Gly	46.7	IPD:-6.00,secondary filtered
scaffold_12	29	3852068	3851997	Thr	AGT	0	0	58.5	51.10	7.40	Gly	55.5	IPD:-6.00,secondary filtered
scaffold_12	30	3711722	3711650	Thr	GGT	0	0	56.1	46.00	2024-10-10	Thr	48.3	secondary filtered
scaffold_12	31	3649984	3649913	iMet	CAT	0	0	63.2	33.60	29.60	iMet	120.4	high confidence set
scaffold_12	32	3365930	3365854	Leu	CAA	0	0	2024-05-25	26.90	-1.40	Lys	2024-02-21	pseudo,IPD:-22.50,trunc_start:35
scaffold_12	33	3310432	3310360	Leu	CAA	0	0	22.0	27.20	-5.20	Ile	2024-01-21	pseudo,IPD:-28.00
scaffold_12	34	2907530	2907459	Undet	NNN	0	0	2024-01-22	46.00	-23.90	Gly	2024-02-14	pseudo
scaffold_12	35	2894293	2894220	Leu	CAA	0	0	2024-01-21	36.40	-15.30	Ile	2024-08-17	pseudo,IPD:-28.90
scaffold_12	36	2760327	2760255	Sup	TCA	0	0	2024-06-22	38.70	-16.10	Asp	2024-07-11	pseudo,IPD:-11.70
scaffold_12	37	2667587	2667515	Ser	AGA	0	0	2024-08-31	38.70	-6.90	Thr	32.8	pseudo,IPD:-32.80
scaffold_12	38	2565242	2565171	Undet	NNN	0	0	2024-06-24	54.80	-30.20	Gly	2024-06-17	pseudo
scaffold_12	39	2234115	2234042	Ser	GCT	0	0	32.8	22.40	10.40	Thr	34.3	IPD:-34.30,secondary filtered
scaffold_12	40	2175913	2175841	Ala	GGC	0	0	2024-08-22	22.30	0.50	Thr	2024-07-10	pseudo,IPD:-17.90
scaffold_12	41	1938230	1938162	Ser	TGA	0	0	2024-01-26	53.10	-27.00	Thr	14.0	pseudo,IPD:-9.20
scaffold_12	42	1694326	1694254	Thr	GGT	0	0	56.6	43.80	12.80	Thr	47.9	secondary filtered
scaffold_12	43	1592661	1592593	Ser	CGA	0	0	2024-03-27	34.70	-7.40	Ile	29.0	pseudo,IPD:-29.00
scaffold_12	44	1318602	1318527	Thr	GGT	0	0	30.2	28.20	2.00	Thr	36.2	pseudo
scaffold_12	45	1083653	1083581	Sup	TCA	0	0	2024-09-22	33.00	-10.10	Ile	2024-07-26	pseudo,IPD:-26.70,trunc_start:35
scaffold_12	46	740199	740125	Ala	GGC	0	0	2024-04-23	33.30	-9.90	Lys	2024-01-04	pseudo,IPD:-10.40
scaffold_12	47	737627	737551	Thr	GGT	0	0	2024-09-20	19.70	1.20	Cys	2024-05-22	pseudo,IPD:-10.90
scaffold_12	48	714620	714548	Leu	CAA	0	0	33.7	38.10	-4.40	Ile	33.4	pseudo,IPD:-34.70
scaffold_12	49	573592	573521	Undet	NNN	0	0	2024-05-23	53.80	-30.30	Ala	2024-04-14	pseudo
scaffold_12	50	522432	522360	Ser	GGA	0	0	51.1	39.20	11.90	Thr	42.6	IPD:-42.60,secondary filtered
scaffold_12	51	19403	19324	Ala	GGC	19362	19359	2024-06-24	21.60	3.00	Ile	2024-04-14	pseudo,IPD:-3.10
scaffold_13	1	195983	196055	Thr	GGT	0	0	50.2	38.00	12.20	Cys	44.5	IPD:0.00,secondary filtered
scaffold_13	2	422598	422670	Thr	GGT	0	0	39.3	25.60	13.70	Cys	37.4	IPD:-4.90,secondary filtered
scaffold_13	3	497341	497415	Ala	GGC	0	0	57.5	47.50	10.00	Thr	55.7	IPD:-19.40,secondary filtered
scaffold_13	4	513565	513639	Asp	GTC	0	0	2024-01-23	49.10	-26.00	Arg	2024-09-16	pseudo,IPD:-16.90
scaffold_13	5	527473	527550	Gln	CTG	527511	527514	2024-07-21	29.00	-7.30	Ile	2024-01-30	pseudo,IPD:-41.40
scaffold_13	6	881388	881461	Ala	GGC	0	0	36.7	32.80	3.90	Arg	2024-06-24	pseudo,IPD:-16.90
scaffold_13	7	881587	881659	Ala	GGC	0	0	2024-09-26	30.00	-3.10	Thr	2024-09-13	pseudo,IPD:-2.30
scaffold_13	8	888833	888918	Asn	GTT	888870	888882	59.9	39.80	2024-10-20	Tyr	104.0	IPD:-68.00,isotype mismatch
scaffold_13	9	889420	889505	His	GTG	889457	889469	72.7	48.70	24.00	Tyr	114.1	IPD:-67.70,isotype mismatch
scaffold_13	10	926863	926935	Ala	TGC	0	0	33.7	33.20	0.50	Val	2024-08-23	pseudo,IPD:-9.90
scaffold_13	11	1159074	1159146	Thr	GGT	0	0	63.9	47.00	16.90	Thr	54.0	secondary filtered
scaffold_13	12	1338834	1338908	Gly	GCC	0	0	57.5	47.50	10.00	Thr	55.7	IPD:-30.30,secondary filtered
scaffold_13	13	1415320	1415394	Ala	GGC	0	0	57.5	47.50	10.00	Thr	55.7	IPD:-19.40,secondary filtered
scaffold_13	14	1438668	1438740	Thr	GGT	0	0	32.5	16.30	16.20	Ile	2024-09-28	IPD:-16.60,secondary filtered
scaffold_13	15	1441443	1441517	Ala	GGC	0	0	46.9	39.90	7.00	Thr	45.7	IPD:-17.50,secondary filtered
scaffold_13	16	1573250	1573314	Undet	NNN	0	0	37.8	34.50	3.30	Gly	38.1	pseudo
scaffold_13	17	1575894	1575967	Ser	AGA	0	0	47.3	43.80	3.50	Thr	54.8	pseudo,IPD:-64.40
scaffold_13	18	1777103	1777177	Ala	GGC	0	0	53.0	43.00	10.00	Thr	53.7	IPD:-22.50,secondary filtered
scaffold_13	19	1859514	1859586	Leu	CAA	0	0	39.4	38.10	1.30	Ile	41.0	pseudo,IPD:-42.30
scaffold_13	20	2060561	2060634	Thr	AGT	0	0	46.3	36.90	9.40	Thr	42.3	secondary filtered
scaffold_13	21	2098617	2098689	Val	TAC	0	0	42.8	30.60	12.20	Val	62.2	secondary filtered
scaffold_13	22	2098807	2098878	Glu	TTC	0	0	61.1	47.50	13.60	Glu	82.7	high confidence set
scaffold_13	23	2287360	2287435	Ser	AGA	0	0	2024-03-27	37.10	-9.80	Arg	2024-07-26	pseudo,IPD:-26.70
scaffold_13	24	2471228	2471300	Ala	GGC	0	0	36.0	31.60	4.40	Cys	2024-04-26	pseudo,IPD:-13.70
scaffold_13	25	2512235	2512307	Undet	NNN	0	0	2024-02-25	28.20	-3.00	Ile	2024-09-15	pseudo
scaffold_13	26	3019751	3019824	Ser	GCT	0	0	38.7	31.30	7.40	Thr	38.1	IPD:-54.90,secondary filtered
scaffold_13	27	3567551	3567623	Ile	GAT	0	0	43.0	34.90	2024-10-08	Ile	2024-02-28	secondary filtered
scaffold_13	28	3827693	3827765	Thr	GGT	0	0	2024-07-24	2024-10-27	-2.40	Cys	32.7	pseudo,IPD:-19.60
scaffold_13	29	3850963	3851035	Ser	TGA	0	0	2024-03-31	56.30	-25.00	Ile	2024-03-21	pseudo,IPD:-9.30
scaffold_13	30	4034973	4035045	Thr	AGT	0	0	2024-01-25	26.30	-1.20	Thr	2024-08-26	pseudo
scaffold_13	31	4127783	4127855	Thr	GGT	0	0	72.0	48.00	24.00	Thr	66.8	secondary filtered
scaffold_13	32	4160547	4160618	Undet	NNN	0	0	2024-06-24	54.80	-30.20	Gly	2024-06-17	pseudo
scaffold_13	33	4510354	4510426	Thr	GGT	0	0	41.0	34.90	2024-10-06	Thr	39.0	secondary filtered
scaffold_13	34	4584056	4584122	Asp	GTC	0	0	2024-03-20	38.10	-17.80	Arg	2024-05-15	pseudo,IPD:-15.50
scaffold_13	35	4394102	4394031	Undet	NNN	0	0	2024-04-20	38.50	-18.10	Gly	2024-05-12	pseudo
scaffold_13	36	4226521	4226448	Thr	GGT	0	0	2024-05-27	2024-10-23	4.40	Ile	2024-02-21	pseudo,IPD:-10.70
scaffold_13	37	4207160	4207087	Ala	TGC	0	0	2024-01-25	23.60	1.50	Lys	2024-08-07	pseudo,IPD:-4.60
scaffold_13	38	4053148	4053076	Thr	GGT	0	0	57.0	40.10	16.90	Thr	46.0	secondary filtered
scaffold_13	39	4029524	4029451	Asp	GTC	0	0	2024-09-21	48.70	-26.80	Arg	2024-09-21	pseudo,IPD:-21.90
scaffold_13	40	3839362	3839288	Ala	GGC	0	0	57.8	47.30	10.50	Thr	54.9	IPD:-17.80,secondary filtered
scaffold_13	41	3829706	3829632	Ala	GGC	0	0	38.3	40.90	-2.60	Thr	34.2	pseudo,IPD:-11.70
scaffold_13	42	3791915	3791843	Thr	GGT	0	0	2024-08-20	29.20	-8.40	Thr	2024-02-14	pseudo
scaffold_13	43	3791131	3791059	Ser	GCT	0	0	2024-09-30	23.90	7.00	Thr	35.6	IPD:-47.60,secondary filtered
scaffold_13	44	3567384	3567312	Thr	GGT	0	0	35.1	26.90	8.20	Ile	2024-01-24	IPD:-5.10,secondary filtered
scaffold_13	45	3277544	3277471	Ala	GGC	0	0	2024-04-21	32.90	-11.50	Thr	2024-08-13	pseudo,IPD:-8.40
scaffold_13	46	2827311	2827239	Thr	GGT	0	0	44.7	36.40	8.30	Ile	33.7	IPD:-2.00,secondary filtered
scaffold_13	47	2820976	2820904	Thr	GGT	0	0	58.4	42.40	16.00	Thr	52.2	secondary filtered
scaffold_13	48	2820729	2820657	Thr	GGT	0	0	59.2	47.00	12.20	Trp	50.1	IPD:-3.20,secondary filtered
scaffold_13	49	2810027	2809955	Thr	GGT	0	0	57.3	41.10	16.20	Cys	49.9	IPD:-1.20,secondary filtered
scaffold_13	50	2809806	2809734	Thr	GGT	0	0	56.0	42.20	13.80	Thr	48.1	secondary filtered
scaffold_13	51	2418325	2418253	Asn	ATT	0	0	2024-08-27	27.40	0.40	Val	57.6	pseudo,IPD:-39.00
scaffold_13	52	2240555	2240484	Glu	CTC	0	0	52.7	37.80	14.90	Glu	79.6	high confidence set
scaffold_13	53	2240250	2240179	Glu	TTC	0	0	48.3	30.00	18.30	Glu	80.5	secondary filtered
scaffold_13	54	2235488	2235417	Glu	TTC	0	0	64.8	46.60	18.20	Asp	95.2	IPD:-1.60,isotype mismatch
scaffold_13	55	2235330	2235258	Val	AAC	0	0	68.9	42.20	26.70	Val	103.7	high confidence set
scaffold_13	56	2141085	2141012	Thr	GGT	0	0	2024-04-25	39.10	-13.70	Cys	2024-04-26	pseudo,IPD:-9.00
scaffold_13	57	2004435	2004363	Thr	AGT	0	0	2024-08-30	30.50	0.30	Thr	34.4	pseudo
scaffold_13	58	1704681	1704610	Undet	NNN	0	0	26.0	43.10	-17.10	Gly	2024-09-18	pseudo
scaffold_13	59	1583024	1582953	Undet	NNN	0	0	2024-01-25	47.60	-22.50	Thr	2024-04-17	pseudo
scaffold_13	60	1484487	1484411	Ser	GCT	0	0	33.6	35.80	-2.20	Cys	2024-04-28	pseudo,IPD:-40.70
scaffold_13	61	1441133	1441059	Val	GAC	0	0	54.9	47.90	7.00	Thr	52.7	IPD:-16.50,secondary filtered
scaffold_13	62	1440893	1440819	Ala	GGC	0	0	50.7	43.70	7.00	Thr	45.7	IPD:-16.10,secondary filtered
scaffold_13	63	1261202	1261130	Thr	AGT	0	0	48.6	39.10	9.50	Ile	37.5	IPD:-0.30,secondary filtered
scaffold_13	64	1233032	1232960	Undet	NNN	0	0	31.2	33.70	-2.50	Thr	2024-03-24	pseudo
scaffold_13	65	773503	773431	Ala	GGC	0	0	2024-07-20	24.50	-3.80	Thr	7.0	pseudo,IPD:-17.30
scaffold_13	66	679237	679127	Ala	GGC	679198	679164	45.5	34.70	10.80	Thr	59.5	IPD:-30.00,secondary filtered
scaffold_13	67	497192	497118	Ala	GGC	0	0	57.5	47.50	10.00	Thr	55.7	IPD:-19.40,secondary filtered
scaffold_13	68	418712	418639	Ala	GGC	0	0	49.6	42.10	7.50	Thr	49.0	IPD:-26.60,secondary filtered
scaffold_13	69	215428	215357	Undet	NNN	0	0	34.5	50.40	-15.90	Gly	2024-08-27	pseudo
scaffold_13	70	135989	135911	Sup	TCA	0	0	2024-07-21	48.50	-26.80	Ile	2024-01-14	pseudo,IPD:-14.10
scaffold_14	1	65169	65241	Ser	TGA	0	0	34.0	59.50	-25.50	Ile	2024-06-29	pseudo,IPD:-12.40
scaffold_14	2	67805	67877	Sup	TCA	0	0	28.0	40.50	-12.50	Thr	31.6	pseudo,IPD:-31.60
scaffold_14	3	111629	111705	Ser	ACT	0	0	40.5	46.20	-5.70	Cys	31.6	pseudo,IPD:-31.60
scaffold_14	4	1322908	1322980	Ser	AGA	0	0	38.9	36.00	2.90	Trp	2024-09-20	pseudo,IPD:-20.90
scaffold_14	5	1525777	1525832	Leu	CAA	0	0	2024-09-24	0.00	24.90	Ile	22.0	pseudo,IPD:-22.00
scaffold_14	6	1593561	1593633	Thr	GGT	0	0	57.2	41.00	16.20	Thr	47.2	secondary filtered
scaffold_14	7	1623543	1623617	Ala	GGC	0	0	57.5	47.50	10.00	Thr	55.7	IPD:-19.40,secondary filtered
scaffold_14	8	1655174	1655240	Asp	GTC	0	0	2024-09-24	37.30	-12.40	Met	2024-03-14	pseudo,IPD:-14.30
scaffold_14	9	1657932	1658003	Ala	GGC	0	0	2024-07-29	32.10	-2.40	Thr	2024-09-19	pseudo,IPD:-24.50
scaffold_14	10	1675956	1676019	Pro	CGG	0	0	2024-01-22	30.90	-8.80	Lys	2024-04-07	pseudo,IPD:-18.00
scaffold_14	11	1752628	1752701	Ser	GCT	0	0	49.5	38.60	10.90	Thr	48.4	IPD:-58.80,secondary filtered
scaffold_14	12	2008960	2009032	Leu	CAA	0	0	2024-08-25	38.90	-13.10	Lys	2024-02-24	pseudo,IPD:-24.20
scaffold_14	13	2014153	2014224	Ala	GGC	0	0	2024-04-29	30.50	-1.10	Gly	2024-08-14	pseudo,IPD:-20.20
scaffold_14	14	2377975	2378047	Thr	GGT	0	0	51.4	40.50	10.90	Thr	43.3	secondary filtered
scaffold_14	15	2719512	2719586	Ala	GGC	0	0	57.5	47.50	10.00	Thr	55.7	IPD:-19.40,secondary filtered
scaffold_14	16	2942823	2942895	Ala	GGC	0	0	31.6	37.40	-5.80	Thr	2024-06-21	pseudo,IPD:-18.60
scaffold_14	17	2953004	2953075	Ser	CGA	0	0	2024-03-24	28.20	-3.90	Thr	2024-01-22	pseudo,IPD:-22.10
scaffold_14	18	3064001	3064072	Sup	TCA	0	0	2024-08-28	2024-10-30	-1.30	Ile	2024-05-28	pseudo,IPD:-28.50
scaffold_14	19	3169778	3169847	Undet	NNN	0	0	2024-08-29	25.20	4.60	Ile	2024-09-17	pseudo
scaffold_14	20	3243461	3243537	Pro	GGG	0	0	52.0	49.60	2.40	Thr	50.3	pseudo,IPD:-41.80
scaffold_14	21	3392982	3393054	Thr	GGT	0	0	64.8	48.00	16.80	Ile	57.4	IPD:-7.80,secondary filtered
scaffold_14	22	3604289	3604361	Thr	GGT	0	0	60.6	47.10	13.50	Ile	56.5	IPD:-9.20,secondary filtered
scaffold_14	23	3628285	3628359	Ala	GGC	0	0	57.5	47.50	10.00	Thr	55.7	IPD:-19.40,secondary filtered
scaffold_14	24	3648245	3648316	Undet	NNN	0	0	24.0	36.20	-12.20	His	2024-02-15	pseudo
scaffold_14	25	3723802	3723874	Thr	GGT	0	0	38.3	41.80	-3.50	Trp	33.5	pseudo,IPD:-13.70
scaffold_14	26	3979986	3980058	Thr	GGT	0	0	40.9	32.40	8.50	Cys	38.3	IPD:-3.70,secondary filtered
scaffold_14	27	4069439	4069514	Sup	TTA	0	0	2024-02-22	32.90	-10.70	Lys	2024-03-01	pseudo,IPD:-1.30
scaffold_14	28	4142581	4142653	Thr	GGT	0	0	2024-01-30	27.50	2.60	Cys	2024-09-28	pseudo,IPD:-8.40
scaffold_14	29	4511239	4511311	Pro	GGG	0	0	34.1	31.80	2.30	Cys	37.0	pseudo,IPD:-34.30
scaffold_14	30	4605289	4605362	Undet	NNN	0	0	2024-04-22	35.40	-13.00	Lys	2024-09-22	pseudo
scaffold_14	31	4677400	4677568	Asp	GTC	4677437	4677533	2024-09-25	30.30	-4.40	Arg	2024-04-19	pseudo,IPD:-7.60
scaffold_14	32	4475914	4475838	Thr	GGT	0	0	43.2	30.40	12.80	Cys	33.1	IPD:-11.40,secondary filtered
scaffold_14	33	4347550	4347480	Glu	TTC	0	0	2024-04-20	34.00	-13.60	Arg	2024-08-10	pseudo,IPD:-10.80
scaffold_14	34	4106207	4106136	Undet	NNN	0	0	32.5	43.90	-11.40	Gly	2024-08-27	pseudo
scaffold_14	35	3925612	3925540	Thr	GGT	0	0	50.7	44.70	6.00	Ile	44.6	IPD:-1.30,secondary filtered
scaffold_14	36	3643424	3643352	Thr	GGT	0	0	42.3	2024-10-22	20.20	Thr	2024-05-31	secondary filtered
scaffold_14	37	3478799	3478728	Undet	NNN	0	0	2024-04-25	52.00	-26.60	Gly	21.0	pseudo
scaffold_14	38	3420566	3420492	Ala	GGC	0	0	57.5	47.50	10.00	Thr	55.7	IPD:-19.40,secondary filtered
scaffold_14	39	3265454	3265383	Ala	AGC	0	0	49.1	36.60	12.50	Thr	48.6	IPD:-24.20,secondary filtered
scaffold_14	40	3250337	3250263	Ala	GGC	0	0	52.2	45.50	6.70	Thr	49.1	IPD:-16.20,secondary filtered
scaffold_14	41	3243399	3243324	Ala	GGC	0	0	27.0	43.00	-16.00	Thr	2024-09-21	pseudo,IPD:-14.00
scaffold_14	42	3218775	3218702	Leu	TAA	0	0	2024-05-31	56.90	-25.40	Cys	2024-04-30	pseudo,IPD:-43.10
scaffold_14	43	2861365	2861289	Ala	GGC	0	0	50.9	49.60	1.30	Thr	47.1	pseudo,IPD:-12.90
scaffold_14	44	2739263	2739189	Ala	GGC	0	0	48.0	46.90	2024-10-01	Thr	43.2	pseudo,IPD:-15.10
scaffold_14	45	2728613	2728542	Ser	TGA	0	0	2024-03-21	45.10	-23.80	Cys	2024-01-16	pseudo,IPD:-17.90
scaffold_14	46	2692024	2691947	Ser	GCT	0	0	2024-02-29	24.70	4.50	Cys	2024-01-20	pseudo,IPD:-20.10
scaffold_14	47	2652002	2651928	Ala	GGC	0	0	49.4	43.40	6.00	Thr	52.0	IPD:-21.60,secondary filtered
scaffold_14	48	2228105	2228032	Ser	GCT	0	0	38.1	37.20	0.90	Thr	39.7	pseudo,IPD:-39.70
scaffold_14	49	2094084	2094012	Thr	GGT	0	0	31.0	27.80	3.20	Ile	2024-09-23	pseudo,IPD:-3.60
scaffold_14	50	2011550	2011478	Ser	TGA	0	0	51.5	58.60	-7.10	Thr	42.3	pseudo,IPD:-27.30
scaffold_14	51	1879810	1879738	Thr	GGT	0	0	56.6	43.80	12.80	Thr	47.9	secondary filtered
scaffold_14	52	1869599	1869527	Thr	AGT	0	0	56.6	43.80	12.80	Thr	48.0	secondary filtered
scaffold_14	53	1525767	1525697	Thr	GGT	0	0	2024-07-24	18.20	6.50	Thr	2024-09-09	secondary filtered
scaffold_14	54	1417117	1417045	Thr	GGT	0	0	35.7	40.90	-5.20	Cys	2024-09-26	pseudo,IPD:-4.60
scaffold_14	55	1405605	1405533	Thr	GGT	0	0	2024-02-22	36.90	-14.70	Cys	2024-01-23	pseudo,IPD:-10.60
scaffold_14	56	1389450	1389379	Undet	NNN	0	0	2024-05-25	47.80	-22.30	Gly	2024-05-16	pseudo
scaffold_14	57	1324740	1324661	Ser	GGA	0	0	37.2	21.30	15.90	Thr	2024-05-23	IPD:-43.40,secondary filtered
scaffold_14	58	1138341	1138268	Thr	GGT	0	0	2024-05-26	24.30	2.20	Ile	2024-07-17	pseudo,IPD:-1.60
scaffold_14	59	1019690	1019617	Ala	AGC	0	0	2024-08-26	16.30	10.50	Ala	49.1	secondary filtered
scaffold_14	60	1019526	1019453	Thr	AGT	0	0	41.7	34.90	6.80	Thr	61.7	secondary filtered
scaffold_14	61	976354	976282	Thr	GGT	0	0	42.7	31.20	11.50	Cys	32.8	IPD:-8.30,secondary filtered
scaffold_14	62	976107	976035	Thr	GGT	0	0	54.2	39.40	14.80	Trp	43.7	IPD:-6.50,secondary filtered
scaffold_14	63	648760	648686	Ala	GGC	0	0	49.4	42.40	7.00	Thr	47.3	IPD:-18.90,secondary filtered
scaffold_14	64	448402	448330	Undet	NNN	0	0	2024-03-31	44.20	-12.90	Gly	2024-04-22	pseudo
scaffold_14	65	183738	183667	Thr	AGT	0	0	2024-01-27	31.50	-4.40	Trp	2024-01-13	pseudo,IPD:-3.00
scaffold_14	66	175757	175672	Arg	TCT	0	0	2024-03-27	48.30	-21.00	Pro	2024-05-19	pseudo,IPD:-7.60
scaffold_14	67	163201	163129	Undet	NNN	0	0	38.6	39.20	-0.60	Trp	33.6	pseudo
scaffold_14	68	80388	80317	Gly	TCC	0	0	2024-06-22	54.30	-31.70	Gly	13.0	pseudo
scaffold_14	69	68600	68528	Ala	CGC	0	0	2024-02-28	31.70	-3.50	Thr	2024-01-20	pseudo,IPD:-12.30
scaffold_15	1	171256	171328	Thr	GGT	0	0	53.1	36.50	16.60	Thr	43.5	secondary filtered
scaffold_15	2	468046	468118	Arg	TCG	0	0	2024-03-21	45.70	-24.40	Ala	2024-03-25	pseudo,IPD:-22.10
scaffold_15	3	887240	887315	Ser	TGA	0	0	2024-04-21	48.40	-27.00	Arg	2024-05-23	pseudo,IPD:-20.10
scaffold_15	4	1452513	1452585	Ser	TGA	0	0	2024-06-28	56.30	-27.70	Thr	2024-07-15	pseudo,IPD:-22.50
scaffold_15	5	1670263	1670336	Ser	AGA	0	0	60.0	46.70	13.30	Thr	62.8	IPD:-58.70,secondary filtered
scaffold_15	6	1754382	1754454	Thr	AGT	0	0	36.1	36.70	-0.60	Thr	2024-06-27	pseudo
scaffold_15	7	2197050	2197129	Ser	TGA	0	0	2024-06-23	36.40	-12.80	Thr	2024-02-20	pseudo,IPD:-31.90
scaffold_15	8	2230898	2230970	Thr	GGT	0	0	46.7	43.60	2024-10-03	Thr	41.7	pseudo
scaffold_15	9	2271840	2271913	Ser	TGA	0	0	35.2	59.90	-24.70	Ile	2024-08-27	pseudo,IPD:-12.20
scaffold_15	10	2500588	2500660	Thr	GGT	0	0	47.0	43.30	3.70	Thr	37.7	pseudo
scaffold_15	11	2708208	2708274	Val	GAC	0	0	20.0	30.00	-10.00	Arg	2024-09-11	pseudo,IPD:-18.40
scaffold_15	12	2953928	2954001	Ala	GGC	0	0	39.4	43.40	-4.00	His	34.5	pseudo,IPD:-23.90
scaffold_15	13	2972237	2972306	Undet	NNN	0	0	2024-07-30	25.30	5.40	Cys	2024-07-29	secondary filtered
scaffold_15	14	3098159	3098236	Thr	GGT	0	0	51.7	44.20	7.50	Thr	43.0	secondary filtered
scaffold_15	15	3278568	3278642	Ala	GGC	0	0	57.5	47.50	10.00	Thr	55.7	IPD:-19.40,secondary filtered
scaffold_15	16	3566888	3566961	Ala	AGC	0	0	65.5	50.60	14.90	Thr	60.2	IPD:-17.20,secondary filtered
scaffold_15	17	3817741	3817813	Ser	GCT	0	0	34.9	40.60	-5.70	Thr	32.3	pseudo,IPD:-49.20
scaffold_15	18	4068601	4068672	Undet	NNN	0	0	2024-08-20	44.30	-23.50	Gly	2024-09-13	pseudo
scaffold_15	19	4096814	4096886	Ser	GGA	0	0	50.0	35.70	14.30	Thr	41.3	IPD:-41.30,secondary filtered
scaffold_15	20	4229657	4229728	Gly	CCC	0	0	2024-04-20	55.90	-35.50	Gly	2024-01-27	pseudo
scaffold_15	21	4262681	4262762	Ser	TGA	0	0	92.2	61.00	31.20	Ser	124.9	high confidence set
scaffold_15	22	4455125	4455197	Thr	GGT	0	0	64.5	42.80	21.70	Ile	55.3	IPD:-5.80,secondary filtered
scaffold_15	23	4504553	4504627	Ala	AGC	0	0	34.1	39.40	-5.30	Ile	34.2	pseudo,IPD:-27.70
scaffold_15	24	4517621	4517695	Thr	GGT	0	0	34.9	33.00	1.90	Thr	2024-08-29	pseudo
scaffold_15	25	4523479	4523551	Thr	GGT	0	0	55.5	40.10	15.40	Thr	45.2	secondary filtered
scaffold_15	26	4640011	4640083	Thr	GGT	0	0	50.3	48.20	2024-10-02	Thr	42.0	pseudo
scaffold_15	27	4683749	4683826	Ala	GGC	0	0	2024-06-21	2024-10-20	1.50	Thr	2024-09-12	pseudo,IPD:-12.50
scaffold_15	28	4711671	4711599	Undet	NNN	0	0	20.0	30.20	-10.20	Cys	2024-09-23	pseudo
scaffold_15	29	4579757	4579684	Ala	GGC	0	0	57.5	56.10	1.40	Cys	51.4	IPD:-23.90,secondary filtered
scaffold_15	30	4300949	4300875	Ala	GGC	0	0	51.9	41.90	10.00	Thr	50.3	IPD:-19.70,secondary filtered
scaffold_15	31	4223787	4223711	Thr	GGT	0	0	60.9	48.50	12.40	Thr	55.0	secondary filtered
scaffold_15	32	4194026	4193955	Asn	GTT	0	0	2024-06-22	41.80	-19.20	Arg	2024-03-19	pseudo,IPD:-12.80
scaffold_15	33	4189557	4189485	Arg	CCT	0	0	38.4	44.00	-5.60	Met	33.3	pseudo,IPD:-21.40
scaffold_15	34	4061628	4061557	Undet	NNN	0	0	2024-08-29	56.00	-26.20	Asp	2024-06-21	pseudo
scaffold_15	35	3940905	3940833	Thr	AGT	0	0	50.7	35.50	15.20	Cys	45.1	IPD:-5.10,secondary filtered
scaffold_15	36	3889188	3889114	Ala	GGC	0	0	54.9	48.00	6.90	Thr	52.7	IPD:-18.50,secondary filtered
scaffold_15	37	3880074	3880002	Ser	GGA	0	0	32.8	34.70	-1.90	Ile	2024-09-25	pseudo,IPD:-44.20
scaffold_15	38	3817555	3817476	Ser	GCT	0	0	23.0	0.00	23.00	Thr	2024-03-15	pseudo,IPD:-15.30
scaffold_15	39	3770519	3770447	Thr	GGT	0	0	43.7	36.80	6.90	Cys	35.8	IPD:-7.90,secondary filtered
scaffold_15	40	3501442	3501364	Ser	CGA	0	0	2024-04-23	39.00	-15.60	Lys	2024-03-06	pseudo,IPD:-14.00,trunc_start:2
scaffold_15	41	3417376	3417304	Ala	GGC	0	0	40.4	30.70	9.70	Cys	33.1	IPD:-3.30,secondary filtered
scaffold_15	42	3278339	3278265	Ala	GGC	0	0	57.5	47.50	10.00	Thr	55.7	IPD:-19.40,secondary filtered
scaffold_15	43	3092042	3091963	Undet	NNN	0	0	2024-01-20	41.50	-21.40	Cys	2024-02-15	pseudo
scaffold_15	44	2866584	2866510	Gly	GCC	0	0	43.0	42.20	0.80	Cys	2024-01-20	pseudo,IPD:-20.10
scaffold_15	45	2744281	2744210	Ala	GGC	0	0	41.6	25.20	16.40	Thr	36.5	IPD:-13.30,secondary filtered
scaffold_15	46	2656438	2656366	Thr	GGT	0	0	51.0	42.80	8.20	Thr	40.7	secondary filtered
scaffold_15	47	2574810	2574739	Thr	AGT	0	0	58.5	51.10	7.40	Gly	55.5	IPD:-6.00,secondary filtered
scaffold_15	48	2319331	2319260	Undet	NNN	0	0	2024-06-29	41.70	-12.10	Gly	2024-09-10	pseudo
scaffold_15	49	2196293	2196221	Leu	CAA	0	0	31.6	26.20	5.40	Thr	2024-09-18	IPD:-18.90,secondary filtered
scaffold_15	50	1819405	1819334	Undet	NNN	0	0	2024-09-20	40.00	-19.10	Gly	2024-07-20	pseudo
scaffold_15	51	1759874	1759796	Ser	TGA	0	0	2024-02-20	13.80	6.40	Ala	2024-04-09	IPD:-9.40,secondary filtered
scaffold_15	52	1650162	1650090	Thr	GGT	0	0	56.1	46.70	9.40	Cys	46.9	IPD:-2.40,secondary filtered
scaffold_15	53	1531649	1531578	Gly	TCC	0	0	2024-02-24	44.10	-19.90	Gly	2024-03-18	pseudo
scaffold_15	54	1280130	1280057	Undet	NNN	0	0	2024-04-26	36.60	-10.20	Ile	2024-07-26	pseudo
scaffold_15	55	1070191	1070117	Ala	GGC	0	0	57.5	47.50	10.00	Thr	55.7	IPD:-19.40,secondary filtered
scaffold_15	56	814330	814252	Asp	GTC	0	0	2024-05-22	41.70	-19.20	Arg	2024-07-18	pseudo,IPD:-18.70
scaffold_15	57	710156	710079	Asp	GTC	710119	710116	2024-09-25	23.20	2.70	Thr	35.0	pseudo,IPD:-47.00
scaffold_15	58	698882	698810	Thr	GGT	0	0	58.5	45.40	2024-10-13	Ile	47.6	IPD:-1.30,secondary filtered
scaffold_15	59	173457	173387	Asp	GTC	0	0	2024-04-20	37.10	-16.70	Ala	2024-06-14	pseudo,IPD:-14.60
scaffold_15	60	170911	170839	Thr	GGT	0	0	54.9	42.60	12.30	Thr	44.3	secondary filtered
scaffold_15	61	39185	39113	Thr	GGT	0	0	37.0	34.50	2.50	Thr	34.3	pseudo
scaffold_16	1	98936	99007	Undet	NNN	0	0	2024-05-25	37.70	-12.20	Gly	2024-06-13	pseudo
scaffold_16	2	125680	125751	Ala	GGC	0	0	43.3	40.80	2.50	Thr	36.1	pseudo,IPD:-20.50
scaffold_16	3	1081732	1081806	Ala	GGC	0	0	57.5	47.50	10.00	Thr	55.7	IPD:-19.40,secondary filtered
scaffold_16	4	1109636	1109708	Ser	TGA	0	0	33.9	47.10	-13.20	Ile	2024-03-26	pseudo,IPD:-8.10
scaffold_16	5	1171976	1172050	Ala	GGC	0	0	51.0	42.50	8.50	Thr	47.6	IPD:-22.90,secondary filtered
scaffold_16	6	1452507	1452579	Thr	GGT	0	0	54.7	48.10	6.60	Thr	43.3	secondary filtered
scaffold_16	7	1518658	1518729	Undet	NNN	0	0	2024-06-24	54.80	-30.20	Gly	2024-06-17	pseudo
scaffold_16	8	2374057	2374127	Undet	NNN	0	0	21.0	24.00	-3.00	Thr	2024-05-21	pseudo
scaffold_16	9	2428833	2428905	Undet	NNN	0	0	2024-05-22	34.80	-12.30	Cys	23.0	pseudo
scaffold_16	10	3073620	3073696	Ala	AGC	0	0	2024-03-20	26.30	-6.00	Ile	2024-04-01	pseudo,IPD:-7.90,trunc_end:11
scaffold_16	11	4222266	4222332	Asp	GTC	0	0	20.0	36.30	-16.30	Arg	2024-03-13	pseudo,IPD:-13.30
scaffold_16	12	4275535	4275607	Thr	GGT	0	0	43.6	41.50	2024-10-02	Ile	39.0	pseudo,IPD:-7.20
scaffold_16	13	4294746	4294817	Gly	CCC	4294783	4294786	2024-09-20	43.60	-22.70	Ala	2024-05-24	pseudo,IPD:-10.70
scaffold_16	14	4528283	4528212	Thr	GGT	0	0	2024-08-22	25.80	-3.00	Arg	2024-04-11	pseudo,IPD:-9.00
scaffold_16	15	3919251	3919179	Thr	GGT	0	0	46.7	46.50	0.20	Thr	2024-09-30	pseudo
scaffold_16	16	3808611	3808537	Undet	NNN	0	0	2024-04-20	47.00	-26.60	Gly	2024-06-20	pseudo
scaffold_16	17	3596747	3596675	Thr	GGT	0	0	35.0	26.50	8.50	Cys	39.5	IPD:-11.60,secondary filtered
scaffold_16	18	3382792	3382720	Ser	AGA	0	0	38.4	31.00	7.40	Cys	30.0	IPD:-39.00,secondary filtered
scaffold_16	19	2828472	2828401	Ser	TGA	0	0	2024-07-21	54.30	-32.60	Cys	2024-06-08	pseudo,IPD:-2.00
scaffold_16	20	2813010	2812939	Undet	NNN	0	0	40.1	46.30	-6.20	Gly	2024-07-24	pseudo
scaffold_16	21	2496022	2495947	Undet	NNN	0	0	2024-04-23	36.80	-13.40	Gly	2024-09-06	pseudo
scaffold_16	22	2147530	2147458	Ala	GGC	0	0	35.4	32.70	2.70	Thr	2024-05-21	pseudo,IPD:-16.00
scaffold_16	23	1844000	1843928	Thr	GGT	0	0	70.9	46.00	24.90	Thr	63.0	secondary filtered
scaffold_16	24	1807905	1807834	Undet	NNN	0	0	2024-06-24	54.80	-30.20	Gly	2024-06-17	pseudo
scaffold_16	25	690898	690826	Thr	GGT	0	0	51.6	34.50	2024-10-17	Ile	38.0	IPD:-5.10,secondary filtered
scaffold_16	26	423580	423508	Leu	TAG	0	0	47.2	43.90	3.30	Thr	50.7	pseudo,IPD:-50.00
scaffold_16	27	292257	292185	Ala	GGC	0	0	31.4	23.90	7.50	Thr	31.6	IPD:-25.70,secondary filtered
scaffold_17	1	488554	488626	Thr	AGT	0	0	2024-09-21	22.90	-1.00	Thr	2024-01-15	pseudo
scaffold_17	2	1326010	1326079	Ser	TGA	0	0	2024-08-22	38.10	-15.30	Cys	2024-01-08	pseudo,IPD:-5.80
scaffold_17	3	1332398	1332467	Ser	TGA	0	0	2024-08-22	38.10	-15.30	Cys	2024-01-08	pseudo,IPD:-5.80
scaffold_17	4	1896810	1896884	Ala	GGC	0	0	2024-03-24	29.20	-4.90	Cys	2024-08-13	pseudo,IPD:-13.60
scaffold_17	5	2022729	2022800	Thr	AGT	0	0	60.1	53.10	7.00	Gly	54.1	IPD:-4.70,secondary filtered
scaffold_17	6	2121327	2121400	Thr	AGT	0	0	38.5	40.40	-1.90	Cys	26.0	pseudo,IPD:-7.60
scaffold_17	7	2340927	2340998	Undet	NNN	0	0	2024-01-23	51.40	-28.30	Asp	2024-08-19	pseudo
scaffold_17	8	2354968	2355034	Asp	GTC	0	0	2024-07-27	36.10	-8.40	Arg	2024-04-18	pseudo,IPD:-22.00
scaffold_17	9	2492865	2492936	Undet	NNN	0	0	2024-01-26	54.70	-28.60	Gly	2024-06-18	pseudo
scaffold_17	10	2814316	2814375	Undet	NNN	0	0	2024-01-21	0.00	2024-10-21	Ile	2024-01-28	pseudo
scaffold_17	11	3059440	3059514	Ser	ACT	0	0	35.0	32.20	2.80	Thr	2024-08-28	pseudo,IPD:-28.80
scaffold_17	12	3276601	3276675	Ala	GGC	0	0	54.9	48.00	6.90	Thr	52.7	IPD:-18.50,secondary filtered
scaffold_17	13	3280008	3280082	Ala	GGC	0	0	53.6	47.00	6.60	Thr	48.0	IPD:-13.50,secondary filtered
scaffold_17	14	3365371	3365442	Undet	NNN	0	0	2024-05-26	57.30	-30.80	Gly	2024-09-19	pseudo
scaffold_17	15	4132111	4132189	Sup	TCA	0	0	2024-05-26	36.10	-9.60	Ile	2024-03-15	pseudo,IPD:-15.30
scaffold_17	16	4137015	4137087	Sup	TCA	0	0	2024-03-29	39.10	-9.80	Thr	2024-04-30	pseudo,IPD:-30.40
scaffold_17	17	4344160	4344232	Ala	GGC	0	0	2024-02-27	34.50	-7.30	Thr	2024-04-23	pseudo,IPD:-19.10
scaffold_17	18	4357966	4358038	Thr	GGT	0	0	42.3	36.70	5.60	Ile	33.5	IPD:-5.20,secondary filtered
scaffold_17	19	4466283	4466359	Asp	GTC	0	0	2024-08-22	44.80	-22.00	Ala	2024-01-20	pseudo,IPD:-31.90,trunc_end:13
scaffold_17	20	4473640	4473717	Ala	GGC	0	0	2024-02-28	29.60	-1.40	Trp	2024-08-23	pseudo,IPD:-8.00
scaffold_17	21	4473880	4473954	Ala	GGC	0	0	44.0	38.50	5.50	Met	43.5	IPD:-26.10,secondary filtered
scaffold_17	22	4532535	4532608	Ala	GGC	0	0	32.0	38.60	-6.60	Cys	2024-06-28	pseudo,IPD:-8.90
scaffold_17	23	4617243	4617316	Ser	GCT	0	0	38.7	31.30	7.40	Thr	38.1	IPD:-54.90,secondary filtered
scaffold_17	24	4624929	4625003	Ala	GGC	0	0	52.4	42.40	10.00	Thr	48.3	IPD:-17.40,secondary filtered
scaffold_17	25	4640795	4640722	Thr	GGT	0	0	31.4	28.60	2.80	Cys	2024-02-20	pseudo,IPD:-4.20
scaffold_17	26	4593720	4593646	Pro	CGG	0	0	52.3	40.20	2024-10-12	Ile	45.0	IPD:-20.40,secondary filtered
scaffold_17	27	4532526	4532452	Ala	GGC	0	0	57.5	47.50	10.00	Thr	55.7	IPD:-19.40,secondary filtered
scaffold_17	28	4343916	4343842	Val	GAC	0	0	34.0	39.20	-5.20	Ile	34.4	pseudo,IPD:-18.50
scaffold_17	29	4341430	4341351	Ala	GGC	0	0	37.0	34.80	2.20	Thr	35.1	pseudo,IPD:-13.70
scaffold_17	30	4221639	4221567	Arg	TCT	0	0	35.7	42.70	-7.00	Thr	40.0	pseudo,IPD:-12.40
scaffold_17	31	3661541	3661460	Ser	AGA	0	0	89.9	56.60	33.30	Ser	132.0	high confidence set
scaffold_17	32	3478561	3478489	Ala	GGC	0	0	37.6	37.60	0.00	Cys	34.7	pseudo,IPD:-14.90
scaffold_17	33	3372569	3372495	Ala	AGC	0	0	2024-05-31	2024-10-21	10.40	Thr	2024-07-07	IPD:-8.20,secondary filtered
scaffold_17	34	3211938	3211867	Gly	ACC	0	0	2024-08-21	37.60	-15.80	Cys	2024-05-06	pseudo,IPD:-6.50
scaffold_17	35	3156452	3156378	Ala	GGC	0	0	48.6	38.50	2024-10-10	Thr	46.7	IPD:-18.60,secondary filtered
scaffold_17	36	2712358	2712286	Undet	NNN	0	0	2024-04-29	28.50	0.90	Ile	2024-08-21	pseudo
scaffold_17	37	2527902	2527830	Ala	GGC	0	0	41.1	40.30	0.80	Cys	44.0	pseudo,IPD:-15.10
scaffold_17	38	2519318	2519246	Leu	CAA	0	0	33.7	38.10	-4.40	Ile	33.4	pseudo,IPD:-34.70
scaffold_17	39	2516224	2516152	Ala	GGC	0	0	41.6	37.80	3.80	Thr	38.5	pseudo,IPD:-7.60
scaffold_17	40	1385864	1385792	Thr	GGT	0	0	44.5	36.10	8.40	Cys	44.5	IPD:-10.00,secondary filtered
scaffold_17	41	1127101	1127027	Ala	GGC	0	0	2024-05-28	24.00	4.50	Tyr	2024-04-23	pseudo,IPD:-18.60
scaffold_17	42	1106926	1106854	Undet	NNN	0	0	2024-06-22	49.60	-27.00	Gly	2024-03-09	pseudo
scaffold_17	43	641756	641684	Thr	GGT	0	0	36.9	37.70	-0.80	Cys	38.2	pseudo,IPD:-15.20
scaffold_17	44	345353	345273	Cys	GCA	345312	345308	2024-09-24	30.00	-5.10	Thr	2024-08-14	pseudo,IPD:-11.60
scaffold_17	45	58033	57960	Asp	GTC	0	0	2024-06-24	33.40	-8.80	Arg	2024-07-02	pseudo,IPD:-2.70
scaffold_18	1	6095	6169	Ala	GGC	0	0	57.5	47.50	10.00	Thr	55.7	IPD:-19.40,secondary filtered
scaffold_18	2	226649	226721	Ser	GCT	0	0	34.2	34.70	-0.50	Cys	34.1	pseudo,IPD:-34.10
scaffold_18	3	353254	353326	Ala	GGC	0	0	2024-02-23	28.70	-5.50	Thr	2024-09-18	pseudo,IPD:-6.50
scaffold_18	4	420160	420233	Ser	ACT	0	0	44.3	39.10	5.20	Thr	44.8	IPD:-56.00,secondary filtered
scaffold_18	5	420400	420473	Ser	GCT	0	0	41.1	33.70	7.40	Thr	40.1	IPD:-50.80,secondary filtered
scaffold_18	6	491055	491127	Thr	TGT	0	0	32.6	24.50	2024-10-08	Thr	35.5	secondary filtered
scaffold_18	7	547884	547956	Gly	GCC	0	0	50.1	43.10	7.00	Thr	43.0	IPD:-31.50,secondary filtered
scaffold_18	8	595693	595767	Ala	GGC	0	0	32.7	35.80	-3.10	Thr	2024-05-26	pseudo,IPD:-16.20
scaffold_18	9	846674	846753	Ser	TGA	0	0	23.0	51.20	-28.20	Cys	2024-06-09	pseudo,IPD:-13.00
scaffold_18	10	852281	852353	Thr	GGT	0	0	64.2	47.30	16.90	Thr	55.4	secondary filtered
scaffold_18	11	937707	937773	Ser	TGA	0	0	33.1	49.10	-16.00	Ser	2024-07-24	pseudo,trunc_start:6
scaffold_18	12	957200	957272	Leu	TAG	0	0	49.0	48.20	0.80	Arg	51.4	pseudo,IPD:-48.00
scaffold_18	13	1148561	1148633	Thr	GGT	0	0	42.1	41.50	0.60	Ile	2024-08-31	pseudo,IPD:-5.60
scaffold_18	14	1175025	1175097	Thr	GGT	0	0	54.7	36.30	18.40	Ile	46.8	IPD:-5.80,secondary filtered
scaffold_18	15	1184028	1184094	Asp	GTC	0	0	2024-03-20	38.10	-17.80	Arg	2024-05-15	pseudo,IPD:-15.50
scaffold_18	16	1218688	1218760	Undet	NNN	0	0	2024-06-28	32.10	-3.50	Cys	2024-01-23	pseudo
scaffold_18	17	1386070	1386141	Undet	NNN	0	0	33.8	46.30	-12.50	Gly	26.0	pseudo
scaffold_18	18	1427582	1427654	Thr	GGT	0	0	53.0	42.40	10.60	Thr	43.4	secondary filtered
scaffold_18	19	1807646	1807718	Thr	GGT	0	0	54.5	35.40	2024-10-19	Ile	43.4	IPD:-0.50,secondary filtered
scaffold_18	20	1837271	1837342	Undet	NNN	0	0	2024-05-21	48.50	-27.00	Ala	2024-03-21	pseudo
scaffold_18	21	1848259	1848332	Ala	GGC	0	0	49.6	48.60	1.00	Ile	45.5	pseudo,IPD:-22.80
scaffold_18	22	1927003	1927071	Ala	CGC	0	0	25.0	38.20	-13.20	Cys	13.0	pseudo,IPD:-10.90,trunc_start:5
scaffold_18	23	2036486	2036558	Ile	GAT	0	0	2024-05-25	25.20	0.30	Val	15.0	pseudo,IPD:-6.10
scaffold_18	24	2047944	2048015	Ala	GGC	0	0	42.6	36.10	6.50	Thr	2024-07-31	IPD:-16.10,secondary filtered
scaffold_18	25	2066820	2066920	Ser	AGA	2066867	2066879	2024-03-28	22.50	5.80	Tyr	28.0	IPD:-28.00,secondary filtered
scaffold_18	26	2068187	2068258	Ala	GGC	0	0	34.4	2024-10-29	5.30	Gly	2024-02-24	IPD:-16.90,secondary filtered
scaffold_18	27	2314149	2314221	Thr	GGT	0	0	47.9	38.20	9.70	Thr	40.6	secondary filtered
scaffold_18	28	2326400	2326483	Ala	GGC	2326437	2326446	37.5	33.60	3.90	Thr	44.4	pseudo,IPD:-30.30
scaffold_18	29	2415694	2415765	Gly	CCC	0	0	2024-01-20	51.20	-31.10	Ala	2024-02-23	pseudo,IPD:-6.10
scaffold_18	30	2418745	2418817	Thr	GGT	0	0	51.6	36.30	15.30	Cys	54.2	IPD:-8.70,secondary filtered
scaffold_18	31	2514157	2514226	Undet	NNN	0	0	47.5	35.60	11.90	Leu	64.2	secondary filtered
scaffold_18	32	2543124	2543195	Ala	TGC	0	0	38.1	40.40	-2.30	Lys	32.5	pseudo,IPD:-19.30
scaffold_18	33	2544641	2544712	Ala	TGC	0	0	50.6	37.10	13.50	Thr	50.2	IPD:-15.40,secondary filtered
scaffold_18	34	2617092	2617154	Ala	AGC	0	0	27.0	15.20	11.80	Trp	2024-07-19	IPD:-10.40,trunc_start:5,trunc_end:4,secondary filtered
scaffold_18	35	2707039	2707112	Gly	GCC	0	0	2024-07-26	37.40	-10.70	Ala	2024-06-21	pseudo,IPD:-22.40
scaffold_18	36	3417957	3418030	Ala	GGC	0	0	53.6	44.80	8.80	Thr	64.1	IPD:-21.10,secondary filtered
scaffold_18	37	3452611	3452682	Gly	TCC	0	0	2024-04-22	50.40	-28.00	Gly	2024-04-13	pseudo
scaffold_18	38	3494836	3494911	Ala	GGC	0	0	2024-05-29	29.90	-0.40	Thr	17.0	pseudo,IPD:-2.40
scaffold_18	39	3507321	3507394	Phe	AAA	0	0	2024-05-24	30.60	-6.10	Ala	2024-01-21	pseudo,IPD:-23.60
scaffold_18	40	3521915	3521987	Thr	AGT	0	0	47.5	48.70	-1.20	Met	37.4	pseudo,IPD:-2.30
scaffold_18	41	3525803	3525875	Gly	GCC	0	0	42.9	40.80	2024-10-02	Cys	35.3	pseudo,IPD:-33.90
scaffold_18	42	3640856	3640930	Ala	GGC	0	0	39.5	39.90	-0.40	Thr	32.0	pseudo,IPD:-22.70
scaffold_18	43	3758249	3758321	Thr	AGT	0	0	41.0	31.70	9.30	Thr	34.1	secondary filtered
scaffold_18	44	3996373	3996445	Undet	NNN	0	0	2024-06-30	21.90	8.70	Cys	2024-09-23	secondary filtered
scaffold_18	45	4046215	4046285	Ala	GGC	0	0	38.2	30.90	7.30	Thr	37.3	IPD:-16.70,secondary filtered
scaffold_18	46	4185268	4185334	Thr	AGT	0	0	2024-02-25	0.00	25.20	Thr	2024-03-29	pseudo
scaffold_18	47	4315668	4315737	His	GTG	0	0	27.0	43.00	-16.00	Arg	2024-01-21	pseudo,IPD:-24.70
scaffold_18	48	4349322	4349394	Leu	CAA	0	0	33.7	37.00	-3.30	Ile	32.4	pseudo,IPD:-45.40
scaffold_18	49	4589162	4589092	Asp	GTC	0	0	2024-01-22	35.10	-13.00	Cys	15.0	pseudo,IPD:-15.00
scaffold_18	50	4376266	4376194	Leu	CAA	0	0	2024-02-27	33.00	-5.80	Ile	36.3	pseudo,IPD:-46.70
scaffold_18	51	4227630	4227558	Met	CAT	0	0	46.7	37.00	9.70	Thr	44.1	IPD:-18.20,secondary filtered
scaffold_18	52	3988412	3988340	Thr	GGT	0	0	2024-08-28	37.50	-8.70	Cys	30.0	pseudo,IPD:-20.90
scaffold_18	53	3755676	3755604	Thr	GGT	0	0	2024-05-29	38.20	-8.70	Ile	2024-08-24	pseudo,IPD:-12.60
scaffold_18	54	3617895	3617823	Ala	GGC	0	0	45.1	31.70	13.40	Thr	37.4	IPD:-4.60,secondary filtered
scaffold_18	55	3547537	3547466	Undet	NNN	0	0	36.8	49.00	-12.20	Gly	2024-03-31	pseudo
scaffold_18	56	3468672	3468600	Ala	GGC	0	0	2024-06-30	25.40	5.20	Thr	2024-08-20	IPD:-13.80,secondary filtered
scaffold_18	57	3379181	3379115	Asp	GTC	0	0	21.0	39.60	-18.60	Ala	2024-05-17	pseudo,IPD:-17.50,trunc_start:5
scaffold_18	58	3283776	3283704	Thr	AGT	0	0	38.2	35.70	2.50	Thr	2024-08-25	pseudo
scaffold_18	59	3239690	3239616	Ala	GGC	0	0	50.9	40.90	10.00	Thr	47.2	IPD:-13.60,secondary filtered
scaffold_18	60	2931003	2930931	Arg	TCG	0	0	32.4	44.30	-11.90	Thr	2024-04-27	pseudo,IPD:-9.80
scaffold_18	61	2900636	2900564	Leu	CAA	0	0	31.6	36.70	-5.10	Ile	2024-09-24	pseudo,IPD:-29.10
scaffold_18	62	2795742	2795670	Sup	TCA	0	0	2024-04-29	39.40	-10.00	Thr	2024-07-30	pseudo,IPD:-30.70
scaffold_18	63	2620337	2620257	Undet	NNN	0	0	34.0	40.60	-6.60	Ser	50.6	pseudo
scaffold_18	64	2526134	2526069	Arg	ACG	0	0	31.2	29.30	1.90	Thr	2024-03-24	pseudo,IPD:-11.70
scaffold_18	65	2514707	2514644	Undet	NNN	0	0	21.0	14.70	6.30	Leu	44.8	secondary filtered
scaffold_18	66	2463569	2463497	Thr	GGT	0	0	61.9	45.10	16.80	Thr	52.2	secondary filtered
scaffold_18	67	2314047	2313972	Thr	GGT	0	0	33.7	41.10	-7.40	Cys	35.2	pseudo,IPD:-7.30
scaffold_18	68	2253169	2253103	Asp	GTC	0	0	27.0	39.80	-12.80	Arg	2024-02-21	pseudo,IPD:-21.20
scaffold_18	69	1698069	1697998	Thr	TGT	0	0	41.1	40.30	0.80	Gly	40.5	pseudo,IPD:-12.90
scaffold_18	70	1629228	1629156	Thr	GGT	0	0	45.0	44.00	1.00	Trp	35.7	pseudo,IPD:-2.30
scaffold_18	71	1628978	1628906	Asn	GTT	0	0	31.9	35.00	-3.10	Trp	2024-05-31	pseudo,IPD:-16.20
scaffold_18	72	1628518	1628447	Undet	NNN	0	0	22.0	18.80	3.20	Cys	2024-04-19	pseudo
scaffold_18	73	1445979	1445906	Ser	AGA	0	0	56.4	53.00	3.40	Thr	63.2	IPD:-64.50,secondary filtered
scaffold_18	74	1254624	1254551	Ser	ACT	0	0	38.1	37.30	0.80	Thr	39.8	pseudo,IPD:-39.80
scaffold_18	75	1147873	1147801	Thr	GGT	0	0	2024-02-23	25.60	-2.40	Cys	2024-05-28	pseudo,IPD:-8.30
scaffold_18	76	877303	877230	Leu	TAG	0	0	51.2	50.70	0.50	Arg	51.4	pseudo,IPD:-43.20
scaffold_18	77	749598	749527	Undet	NNN	0	0	26.0	43.10	-17.10	Gly	2024-09-18	pseudo
scaffold_18	78	567028	566957	Undet	NNN	0	0	31.0	35.00	-4.00	Thr	2024-06-25	pseudo
scaffold_18	79	500161	500088	Ser	GCT	0	0	33.9	30.40	3.50	Thr	34.7	pseudo,IPD:-34.70
scaffold_18	80	499918	499844	Ser	ACT	0	0	39.6	35.70	3.90	Thr	32.2	pseudo,IPD:-32.20
scaffold_18	81	419826	419753	Ser	ACT	0	0	2024-08-31	30.00	1.80	Thr	32.9	pseudo,IPD:-32.90
scaffold_18	82	262539	262475	Arg	TCG	0	0	2024-03-20	2024-10-19	1.20	Thr	2024-09-15	pseudo,IPD:-17.90
scaffold_18	83	226475	226403	Thr	GGT	0	0	42.6	27.00	15.60	Cys	33.5	IPD:-0.90,secondary filtered
scaffold_18	84	141969	141897	Thr	GGT	0	0	44.7	35.50	9.20	Thr	35.4	secondary filtered
scaffold_18	85	8175	8104	Undet	NNN	0	0	2024-09-27	47.20	-19.30	Gly	2024-01-20	pseudo
scaffold_18	86	5873	5799	Ala	GGC	0	0	51.9	47.50	4.40	Thr	48.3	pseudo,IPD:-15.70
scaffold_19	1	413028	413100	Glu	TTC	0	0	2024-01-21	35.40	-14.30	Thr	2024-06-14	pseudo,IPD:-13.60
scaffold_19	2	423744	423817	Cys	ACA	0	0	45.4	41.30	2024-10-04	Thr	52.2	pseudo,IPD:-14.70
scaffold_19	3	447398	447470	Thr	GGT	0	0	58.1	44.50	13.60	Trp	46.4	IPD:-4.40,secondary filtered
scaffold_19	4	461349	461421	Thr	AGT	0	0	2024-04-30	33.80	-3.40	Thr	2024-07-25	pseudo
scaffold_19	5	528720	528793	Ser	GCT	0	0	51.2	43.70	7.50	Thr	49.9	IPD:-53.20,secondary filtered
scaffold_19	6	729861	729932	Undet	NNN	0	0	33.8	46.30	-12.50	Gly	26.0	pseudo
scaffold_19	7	743433	743506	Asn	GTT	0	0	34.5	35.40	-0.90	Thr	32.6	pseudo,IPD:-29.20
scaffold_19	8	821062	821132	Undet	NNN	0	0	2024-03-22	20.30	2.00	Cys	2024-03-08	pseudo
scaffold_19	9	1113660	1113738	Thr	GGT	0	0	2024-02-28	30.40	-2.20	Cys	39.8	pseudo,IPD:-27.30
scaffold_19	10	1324769	1324841	Thr	GGT	0	0	65.2	49.10	2024-10-16	Ile	51.2	IPD:-2.60,secondary filtered
scaffold_19	11	1341462	1341534	Thr	GGT	0	0	2024-06-30	36.30	-5.70	Ile	16.0	pseudo,IPD:-3.40
scaffold_19	12	1364537	1364609	Thr	GGT	0	0	59.3	50.40	8.90	Ile	50.8	IPD:-8.10,secondary filtered
scaffold_19	13	1470389	1470461	Thr	GGT	0	0	52.7	38.70	14.00	Thr	47.5	secondary filtered
scaffold_19	14	1476942	1477013	Undet	NNN	0	0	2024-04-28	31.30	-2.90	Thr	2024-09-26	pseudo
scaffold_19	15	1499800	1499872	Ala	GGC	0	0	53.6	31.30	22.30	Cys	50.1	IPD:-23.10,secondary filtered
scaffold_19	16	1500039	1500111	Asp	GTC	0	0	2024-03-26	2024-10-19	7.20	Cys	29.0	IPD:-29.00,secondary filtered
scaffold_19	17	1606459	1606533	Ala	GGC	0	0	57.5	47.50	10.00	Thr	55.7	IPD:-19.40,secondary filtered
scaffold_19	18	2258612	2258683	Ala	AGC	0	0	2024-08-29	42.10	-12.30	Thr	2024-03-28	pseudo,IPD:-19.00
scaffold_19	19	2500800	2500873	Ser	GCT	0	0	44.8	39.00	5.80	Thr	37.0	IPD:-49.00,secondary filtered
scaffold_19	20	2548705	2548777	Ala	GGC	0	0	35.0	2024-10-30	4.90	Cys	38.0	pseudo,IPD:-26.90
scaffold_19	21	3061467	3061541	Ala	GGC	0	0	57.3	45.60	11.70	Thr	57.1	IPD:-15.40,secondary filtered
scaffold_19	22	3305174	3305242	Thr	AGT	0	0	34.2	19.90	14.30	Cys	2024-08-25	IPD:-0.10,secondary filtered
scaffold_19	23	3644762	3644835	Ser	GCT	0	0	38.1	30.70	7.40	Thr	38.8	IPD:-56.10,secondary filtered
scaffold_19	24	4045164	4045238	Ala	GGC	0	0	57.5	47.50	10.00	Thr	55.7	IPD:-19.40,secondary filtered
scaffold_19	25	4112864	4112938	Ala	GGC	0	0	38.3	38.20	0.10	Thr	18.0	pseudo,IPD:-6.60
scaffold_19	26	4331759	4331831	Sup	TCA	0	0	2024-09-27	33.60	-5.70	Lys	2024-07-28	pseudo,IPD:-28.70
scaffold_19	27	4370599	4370672	Ser	AGA	0	0	2024-09-22	29.50	-6.60	Arg	23.0	pseudo,IPD:-23.00
scaffold_19	28	4243405	4243333	Ala	GGC	0	0	34.6	29.60	5.00	Thr	2024-08-27	IPD:-4.20,secondary filtered
scaffold_19	29	3945645	3945574	Thr	GGT	0	0	29.0	2024-10-28	0.90	Ile	2024-06-19	pseudo,IPD:-9.40
scaffold_19	30	3940640	3940569	Thr	GGT	0	0	2024-07-29	31.40	-1.70	Thr	2024-08-17	pseudo
scaffold_19	31	3607382	3607310	Thr	GGT	0	0	37.1	33.90	3.20	Val	2024-05-28	pseudo,IPD:-8.10
scaffold_19	32	3568533	3568462	Ser	TGA	0	0	2024-06-23	54.30	-30.70	Ser	2024-02-06	pseudo
scaffold_19	33	3112264	3112192	Ser	TGA	0	0	37.2	57.20	-20.00	Arg	32.0	pseudo,IPD:-28.50
scaffold_19	34	2065574	2065501	Ser	GCT	0	0	43.3	36.80	6.50	Thr	37.3	IPD:-37.30,secondary filtered
scaffold_19	35	1647654	1647575	Ser	CGA	0	0	2024-08-20	29.40	-8.60	Ile	2024-05-11	pseudo,IPD:-11.50
scaffold_19	36	1116704	1116638	Ser	GCT	0	0	2024-04-29	38.90	-9.50	Arg	33.0	pseudo,IPD:-33.00
scaffold_19	37	1080006	1079934	Thr	GGT	0	0	32.9	21.50	11.40	Cys	32.3	IPD:-7.90,secondary filtered
scaffold_19	38	1046587	1046520	Asp	GTC	0	0	2024-01-21	43.80	-22.70	Arg	2024-04-11	pseudo,IPD:-11.40
scaffold_19	39	623060	622989	Undet	NNN	0	0	2024-02-26	46.20	-20.00	Cys	2024-08-17	pseudo
scaffold_19	40	447173	447102	Thr	GGT	0	0	44.4	35.50	8.90	Ile	35.1	IPD:-14.10,secondary filtered
scaffold_19	41	64238	64161	Ala	GGC	0	0	56.1	42.20	13.90	Thr	59.9	IPD:-11.20,secondary filtered
scaffold_20	1	184948	185030	Ala	GGC	0	0	48.9	53.40	-4.50	Thr	47.0	pseudo,IPD:-11.50
scaffold_20	2	520099	520170	Undet	NNN	0	0	33.8	46.30	-12.50	Gly	26.0	pseudo
scaffold_20	3	609335	609408	Ala	GGC	0	0	46.0	37.50	8.50	Thr	40.5	IPD:-15.70,secondary filtered
scaffold_20	4	632758	632830	Leu	CAA	0	0	33.6	41.00	-7.40	Ile	33.6	pseudo,IPD:-42.60
scaffold_20	5	1075816	1075890	Ala	GGC	0	0	65.6	48.50	2024-10-17	Thr	68.5	IPD:-18.80,secondary filtered
scaffold_20	6	1112450	1112515	His	GTG	0	0	2024-01-20	27.90	-7.80	Lys	2024-02-11	pseudo,IPD:-11.20
scaffold_20	7	1208138	1208212	Val	GAC	0	0	54.9	47.90	7.00	Thr	52.7	IPD:-16.50,secondary filtered
scaffold_20	8	1416104	1416176	Leu	CAA	0	0	2024-08-30	35.20	-4.40	Ile	31.9	pseudo,IPD:-40.90
scaffold_20	9	1416405	1416477	Leu	CAA	0	0	33.7	38.10	-4.40	Ile	2024-09-28	pseudo,IPD:-30.70
scaffold_20	10	2103873	2103945	Thr	GGT	0	0	49.4	43.10	6.30	Thr	42.5	secondary filtered
scaffold_20	11	2222975	2223046	Ala	AGC	0	0	32.9	28.90	4.00	Arg	2024-07-18	pseudo,IPD:-2.40
scaffold_20	12	2294259	2294331	Thr	GGT	0	0	32.2	28.80	3.40	Thr	2024-07-25	pseudo
scaffold_20	13	2440381	2440452	Undet	NNN	0	0	2024-04-25	44.40	-19.00	Gly	2024-06-19	pseudo
scaffold_20	14	2506747	2506824	Arg	CCG	0	0	2024-07-23	35.70	-12.00	Lys	31.0	pseudo,IPD:-15.80
scaffold_20	15	2521461	2521535	Ala	GGC	0	0	57.5	47.50	10.00	Thr	55.7	IPD:-19.40,secondary filtered
scaffold_20	16	2522751	2522825	Ala	GGC	0	0	57.5	47.50	10.00	Thr	55.7	IPD:-19.40,secondary filtered
scaffold_20	17	2622088	2622160	Ser	TGA	0	0	2024-07-26	47.50	-20.80	Ile	2024-05-26	pseudo,IPD:-11.90
scaffold_20	18	2830350	2830423	Ser	GGA	0	0	42.2	39.10	2024-10-03	Thr	44.8	pseudo,IPD:-44.80
scaffold_20	19	3566709	3566787	Ala	GGC	0	0	2024-06-27	38.90	-11.30	Val	2024-03-09	pseudo,IPD:-17.30
scaffold_20	20	3694704	3694775	Lys	TTT	0	0	28.0	48.20	-20.20	Asp	2024-04-29	pseudo,IPD:-15.30,trunc_start:4
scaffold_20	21	3816985	3817061	Undet	NNN	0	0	2024-01-24	22.40	1.70	Lys	2024-05-12	pseudo
scaffold_20	22	3884913	3884985	Asn	GTT	0	0	59.6	45.80	13.80	Thr	51.9	IPD:-24.80,secondary filtered
scaffold_20	23	3932215	3932287	Thr	GGT	0	0	52.2	39.40	12.80	Ile	38.5	IPD:-3.80,secondary filtered
scaffold_20	24	4471712	4471784	Ala	GGC	0	0	2024-09-29	18.80	2024-10-11	Ile	2024-01-26	IPD:-30.90,secondary filtered
scaffold_20	25	4418072	4418000	Pro	TGG	0	0	36.4	65.00	-28.60	Ile	2024-05-29	pseudo,IPD:-34.70
scaffold_20	26	4253595	4253524	Ala	AGC	0	0	2024-07-29	26.20	3.50	Trp	2024-01-15	pseudo,IPD:-14.30
scaffold_20	27	4224269	4224195	Ala	GGC	0	0	49.4	42.40	7.00	Thr	47.3	IPD:-18.90,secondary filtered
scaffold_20	28	4179373	4179301	Thr	GGT	0	0	36.8	39.60	-2.80	Trp	34.9	pseudo,IPD:-8.90
scaffold_20	29	4178736	4178662	Ala	GGC	0	0	57.5	47.50	10.00	Thr	55.7	IPD:-19.40,secondary filtered
scaffold_20	30	4155483	4155411	Undet	NNN	0	0	44.8	37.50	7.30	Thr	39.5	secondary filtered
scaffold_20	31	4142231	4142159	Thr	TGT	0	0	43.9	37.90	6.00	Thr	38.1	secondary filtered
scaffold_20	32	4079611	4079540	Undet	NNN	0	0	2024-03-31	46.90	-15.60	Gly	2024-09-22	pseudo
scaffold_20	33	4039344	4039272	Thr	GGT	0	0	40.5	39.90	0.60	Ile	2024-08-30	pseudo,IPD:-4.90
scaffold_20	34	4024062	4023991	Thr	GGT	0	0	57.0	41.00	16.00	Thr	55.1	secondary filtered
scaffold_20	35	3922728	3922656	Ala	GGC	0	0	48.0	47.90	0.10	Lys	39.5	pseudo,IPD:-15.80
scaffold_20	36	3896113	3896042	Ala	TGC	0	0	80.0	54.40	25.60	Ala	104.4	high confidence set
scaffold_20	37	3855561	3855491	His	GTG	0	0	20.0	42.40	-22.40	Arg	2024-07-18	pseudo,IPD:-27.70
scaffold_20	38	3781192	3781121	Ala	AGC	0	0	44.9	36.20	8.70	Thr	33.9	IPD:-14.20,secondary filtered
scaffold_20	39	3412528	3412456	Ala	AGC	0	0	34.6	28.70	5.90	Thr	2024-08-26	IPD:-5.30,secondary filtered
scaffold_20	40	3175623	3175548	Ser	TGA	0	0	2024-04-20	52.90	-32.50	Ser	2024-02-11	pseudo
scaffold_20	41	3156696	3156622	Ala	GGC	0	0	49.6	39.60	10.00	Thr	47.5	IPD:-18.50,secondary filtered
scaffold_20	42	3154222	3154150	Thr	AGT	0	0	61.0	36.10	24.90	Ile	47.1	IPD:-1.30,secondary filtered
scaffold_20	43	3153660	3153596	Ala	GGC	0	0	2024-09-20	2024-10-17	3.80	Cys	2024-05-07	pseudo,IPD:-22.30
scaffold_20	44	3112497	3112416	Undet	NNN	0	0	2024-07-30	29.80	0.90	Cys	2024-06-22	pseudo
scaffold_20	45	2828812	2828740	Arg	TCG	0	0	2024-08-29	35.30	-5.50	Ile	2024-03-27	pseudo,IPD:-7.50
scaffold_20	46	2805364	2805294	Leu	TAG	0	0	43.4	44.10	-0.70	Gly	40.9	pseudo,IPD:-33.40
scaffold_20	47	2726615	2726537	Thr	GGT	0	0	33.7	39.80	-6.10	Ile	2024-01-29	pseudo,IPD:-8.30,trunc_end:4
scaffold_20	48	2449723	2449651	Thr	AGT	0	0	57.4	43.70	13.70	Ile	48.0	IPD:-1.00,secondary filtered
scaffold_20	49	2416120	2416048	Ala	GGC	0	0	52.1	34.90	17.20	Cys	52.5	IPD:-32.50,secondary filtered
scaffold_20	50	2404796	2404724	Thr	GGT	0	0	54.5	38.40	2024-10-16	Trp	45.3	IPD:-0.20,secondary filtered
scaffold_20	51	2391324	2391252	Thr	AGT	0	0	48.9	36.50	12.40	Thr	43.9	secondary filtered
scaffold_20	52	2368354	2368282	Thr	GGT	0	0	2024-01-26	22.80	3.30	Thr	2024-02-25	pseudo
scaffold_20	53	2294142	2294071	Undet	NNN	0	0	39.8	23.00	16.80	Thr	45.9	secondary filtered
scaffold_20	54	1849265	1849194	Undet	NNN	0	0	2024-06-22	47.80	-25.20	His	2024-02-12	pseudo
scaffold_20	55	1701255	1701184	Undet	NNN	0	0	2024-05-24	51.60	-27.10	Gly	2024-02-19	pseudo
scaffold_20	56	1697826	1697752	Ala	GGC	0	0	57.5	47.50	10.00	Thr	55.7	IPD:-19.40,secondary filtered
scaffold_20	57	1694912	1694838	Ala	GGC	0	0	57.5	47.50	10.00	Thr	55.7	IPD:-19.40,secondary filtered
scaffold_20	58	1647610	1647538	Thr	GGT	0	0	43.7	33.20	10.50	Cys	43.0	IPD:-3.80,secondary filtered
scaffold_20	59	613165	613091	Ala	TGC	0	0	50.4	33.70	16.70	Thr	57.8	IPD:-20.70,secondary filtered
scaffold_20	60	486141	486064	Undet	NNN	0	0	39.6	35.40	4.20	Thr	2024-09-30	pseudo
scaffold_20	61	85950	85877	Ser	AGA	0	0	47.1	51.20	-4.10	Thr	55.8	pseudo,IPD:-68.70
scaffold_20	62	38097	38027	Ala	GGC	0	0	2024-01-20	16.90	3.20	Thr	2024-02-15	pseudo,IPD:-17.80,trunc_start:14,trunc_end:1
scaffold_21	1	140600	140672	Thr	GGT	0	0	40.7	31.30	9.40	Thr	34.9	secondary filtered
scaffold_21	2	375835	375906	Asp	GTC	0	0	68.0	39.00	29.00	Asp	109.7	high confidence set
scaffold_21	3	433847	433919	Thr	GGT	0	0	54.8	49.00	5.80	Ile	47.2	IPD:-6.20,secondary filtered
scaffold_21	4	1204574	1204646	Met	CAT	0	0	2024-02-22	40.60	-18.40	Gly	2024-06-21	pseudo,IPD:-29.70
scaffold_21	5	1214036	1214108	Thr	GGT	0	0	49.2	46.60	2.60	Ile	43.3	pseudo,IPD:-5.00
scaffold_21	6	1255954	1256026	Sup	TCA	0	0	2024-07-29	40.00	-10.30	Lys	2024-06-27	pseudo,IPD:-27.60
scaffold_21	7	1581632	1581704	Thr	GGT	0	0	27.0	10.90	2024-10-16	Cys	2024-03-21	IPD:-2.30,secondary filtered
scaffold_21	8	1616485	1616558	Gly	GCC	0	0	46.6	39.10	7.50	Thr	46.2	IPD:-31.30,secondary filtered
scaffold_21	9	1760593	1760665	Thr	GGT	0	0	49.0	47.50	1.50	Thr	48.2	pseudo
scaffold_21	10	1826858	1826928	Ser	AGA	0	0	2024-01-29	27.50	1.60	Arg	36.1	pseudo,IPD:-36.10
scaffold_21	11	1860913	1860986	Ser	AGA	0	0	55.3	58.80	-3.50	Arg	60.6	IPD:-60.40,secondary filtered
scaffold_21	12	1873851	1873923	Ser	TGA	0	0	2024-03-22	50.40	-28.10	Cys	12.0	pseudo,IPD:-6.70
scaffold_21	13	2249119	2249191	Thr	GGT	0	0	48.6	35.10	13.50	Thr	38.9	secondary filtered
scaffold_21	14	2253963	2254035	Thr	GGT	0	0	68.0	46.00	22.00	Thr	56.9	secondary filtered
scaffold_21	15	2664158	2664230	Ala	GGC	0	0	32.9	2024-10-28	4.80	Cys	31.4	pseudo,IPD:-28.50
scaffold_21	16	2753248	2753320	Arg	TCT	0	0	2024-02-25	45.30	-20.10	Lys	2024-06-28	pseudo,IPD:-25.40
scaffold_21	17	2947590	2947669	Ser	TGA	0	0	2024-06-30	61.90	-31.30	Ile	2024-05-19	pseudo,IPD:-0.20,trunc_end:3
scaffold_21	18	2953548	2953622	Ala	GGC	0	0	50.4	46.00	4.40	Thr	48.4	pseudo,IPD:-12.10
scaffold_21	19	3136709	3136777	Undet	NNN	0	0	23.0	31.80	-8.80	Arg	2024-01-16	pseudo
scaffold_21	20	3228872	3228943	Pro	CGG	0	0	73.8	47.70	2024-10-26	Pro	113.2	high confidence set
scaffold_21	21	3251423	3251491	Undet	NNN	0	0	2024-06-28	22.50	2024-10-06	Ile	2024-02-29	secondary filtered
scaffold_21	22	3260106	3260172	Asp	GTC	0	0	2024-02-24	36.10	-11.90	Lys	2024-06-17	pseudo,IPD:-17.60
scaffold_21	23	3318220	3318291	Undet	NNN	0	0	2024-05-25	37.70	-12.20	Gly	2024-06-13	pseudo
scaffold_21	24	3383387	3383459	Thr	GGT	0	0	50.7	40.00	10.70	Ile	38.4	IPD:-4.00,secondary filtered
scaffold_21	25	3383632	3383704	Thr	GGT	0	0	47.5	34.60	12.90	Thr	39.6	secondary filtered
scaffold_21	26	3581716	3581789	Thr	GGT	0	0	50.5	39.60	10.90	Gly	45.4	IPD:-3.70,secondary filtered
scaffold_21	27	4043185	4043257	Asp	GTC	0	0	2024-04-24	42.30	-17.90	Arg	2024-06-21	pseudo,IPD:-21.60
scaffold_21	28	4381851	4381924	Ser	GCT	0	0	44.3	39.10	5.20	Thr	44.7	IPD:-55.90,secondary filtered
scaffold_21	29	4444637	4444710	Ser	AGA	0	0	46.5	40.70	5.80	Thr	54.8	IPD:-56.10,secondary filtered
scaffold_21	30	4463424	4463352	Leu	CAA	0	0	2024-06-27	33.80	-6.20	Lys	2024-06-28	pseudo,IPD:-29.70
scaffold_21	31	4361026	4360954	Thr	GGT	0	0	59.5	44.90	14.60	Ile	49.5	IPD:-5.60,secondary filtered
scaffold_21	32	4296456	4296384	Asp	GTC	0	0	22.0	44.60	-22.60	Arg	2024-07-18	pseudo,IPD:-18.70
scaffold_21	33	4245906	4245833	Leu	TAA	0	0	2024-08-22	51.70	-28.90	Cys	2024-09-15	pseudo,IPD:-27.80
scaffold_21	34	4217233	4217161	Thr	GGT	0	0	37.4	34.10	3.30	Cys	39.8	pseudo,IPD:-8.40
scaffold_21	35	3996306	3996232	Ala	GGC	0	0	57.5	47.50	10.00	Thr	55.7	IPD:-19.40,secondary filtered
scaffold_21	36	3701842	3701770	Ser	TGA	0	0	32.1	52.20	-20.10	Arg	2024-09-25	pseudo,IPD:-17.50
scaffold_21	37	3652150	3652079	Thr	CGT	0	0	56.5	43.30	13.20	Thr	61.4	secondary filtered
scaffold_21	38	3651737	3651662	Thr	CGT	0	0	46.8	40.40	6.40	Thr	43.8	secondary filtered
scaffold_21	39	3581540	3581468	Thr	GGT	0	0	62.6	53.40	9.20	Gly	54.9	IPD:-0.20,secondary filtered
scaffold_21	40	3399346	3399290	Leu	CAA	0	0	2024-08-30	0.00	30.80	Arg	2024-09-29	pseudo,IPD:-37.50
scaffold_21	41	3383264	3383192	Thr	GGT	0	0	49.4	42.10	7.30	Ile	38.3	IPD:-0.10,secondary filtered
scaffold_21	42	3232624	3232553	Pro	AGG	0	0	69.3	43.30	26.00	Pro	107.3	high confidence set
scaffold_21	43	3228078	3228007	Pro	TGG	0	0	69.3	43.30	26.00	Pro	107.3	high confidence set
scaffold_21	44	2711888	2711816	Ala	AGC	0	0	2024-05-28	46.00	-17.50	Tyr	2024-08-11	pseudo,IPD:-2.50
scaffold_21	45	2674118	2674043	Gly	ACC	0	0	32.8	41.30	-8.50	Thr	2024-03-28	pseudo,IPD:-18.90
scaffold_21	46	2673218	2673140	Ala	AGC	0	0	2024-05-22	33.10	-10.60	Thr	2024-09-13	pseudo,IPD:-7.50
scaffold_21	47	2666065	2665994	Undet	NNN	0	0	33.8	46.30	-12.50	Gly	26.0	pseudo
scaffold_21	48	2436611	2436548	Undet	NNN	0	0	38.6	39.20	-0.60	Gly	42.1	pseudo
scaffold_21	49	2419109	2419036	Ser	GCT	0	0	46.6	39.20	7.40	Thr	46.2	IPD:-56.80,secondary filtered
scaffold_21	50	2255820	2255746	Ala	GGC	0	0	42.3	30.50	11.80	Thr	36.5	IPD:-24.50,secondary filtered
scaffold_21	51	2172349	2172269	Ser	GCT	0	0	43.4	36.80	6.60	Thr	40.5	IPD:-43.50,secondary filtered
scaffold_21	52	1811954	1811882	Thr	GGT	0	0	2024-09-30	19.70	11.20	Ile	2024-04-18	IPD:-9.30,secondary filtered
scaffold_21	53	1622877	1622802	Ala	AGC	0	0	2024-08-21	34.30	-12.50	Cys	2024-01-12	pseudo,IPD:-8.00
scaffold_21	54	1616361	1616288	Ser	GCT	0	0	37.1	37.40	-0.30	Thr	36.8	pseudo,IPD:-36.80
scaffold_21	55	1418045	1417972	Asn	GTT	0	0	41.9	41.30	0.60	Ile	40.4	pseudo,IPD:-27.20
scaffold_21	56	1228340	1228267	Thr	GGT	0	0	2024-02-23	18.70	4.50	Trp	17.0	pseudo,IPD:-3.00
scaffold_21	57	1196669	1196595	Ala	GGC	0	0	45.5	39.40	2024-10-06	Thr	43.7	IPD:-18.70,secondary filtered
scaffold_21	58	1196428	1196356	Ala	GGC	0	0	41.5	39.00	2.50	Trp	42.7	pseudo,IPD:-19.30
scaffold_21	59	518114	518037	Thr	GGT	0	0	2024-07-25	2024-10-27	-1.40	Cys	2024-06-22	pseudo,IPD:-0.80,trunc_start:4
scaffold_21	60	263742	263670	Phe	GAA	0	0	2024-02-24	17.00	7.20	Ile	2024-05-13	IPD:-21.60,secondary filtered
scaffold_21	61	216218	216144	Val	GAC	0	0	45.3	44.50	0.80	Thr	39.2	pseudo,IPD:-17.70
scaffold_22	1	57411	57483	Thr	GGT	0	0	63.9	47.00	16.90	Thr	54.0	secondary filtered
scaffold_22	2	192426	192499	Ser	AGA	0	0	35.4	41.30	-5.90	Arg	41.7	pseudo,IPD:-51.40
scaffold_22	3	491615	491689	Ala	GGC	0	0	49.7	44.20	5.50	Thr	47.7	IPD:-19.20,secondary filtered
scaffold_22	4	622693	622764	Undet	NNN	0	0	2024-07-23	53.00	-29.30	Gly	23.0	pseudo
scaffold_22	5	774766	774837	Undet	NNN	0	0	2024-04-21	50.50	-29.10	Gly	2024-04-12	pseudo
scaffold_22	6	1286516	1286589	Leu	CAG	0	0	2024-07-23	35.40	-11.70	Thr	2024-07-24	pseudo,IPD:-21.80,trunc_start:28
scaffold_22	7	1399316	1399388	Leu	GAG	1399349	1399351	2024-07-25	2024-10-24	1.60	Cys	34.8	pseudo,IPD:-51.90
scaffold_22	8	1415666	1415732	Undet	NNN	0	0	2024-02-20	37.30	-17.10	Cys	2024-02-11	pseudo
scaffold_22	9	1435736	1435809	Thr	AGT	0	0	81.9	56.00	25.90	Thr	100.2	high confidence set
scaffold_22	10	2359513	2359584	Pro	AGG	0	0	69.3	43.30	26.00	Pro	107.3	high confidence set
scaffold_22	11	3650760	3650832	Ala	TGC	0	0	31.2	33.30	-2.10	Ile	2024-04-12	pseudo,IPD:-10.70
scaffold_22	12	3799802	3799874	Ser	GGA	0	0	2024-07-27	29.60	-1.90	Cys	2024-04-16	pseudo,IPD:-16.40
scaffold_22	13	3810916	3810845	Undet	NNN	0	0	28.0	52.40	-24.40	Cys	2024-07-22	pseudo
scaffold_22	14	3505979	3505907	Undet	NNN	0	0	35.4	33.10	2.30	Arg	2024-06-26	pseudo
scaffold_22	15	3503409	3503338	Thr	GGT	0	0	2024-06-26	23.90	2.70	Cys	2024-07-17	pseudo,IPD:-1.00
scaffold_22	16	3465238	3465162	Ala	GGC	0	0	2024-09-27	38.30	-10.40	Arg	2024-01-24	pseudo,IPD:-13.40
scaffold_22	17	2830318	2830248	Asp	GTC	0	0	24.0	37.60	-13.60	Arg	2024-05-14	pseudo,IPD:-14.50
scaffold_22	18	2623719	2623645	Ala	GGC	0	0	54.9	48.00	6.90	Thr	52.7	IPD:-18.50,secondary filtered
scaffold_22	19	2559227	2559154	Ser	GCT	0	0	46.6	39.20	7.40	Thr	46.2	IPD:-56.80,secondary filtered
scaffold_22	20	2327835	2327761	Ser	ACT	0	0	2024-02-24	42.20	-18.00	Cys	2024-04-10	pseudo,IPD:-10.40
scaffold_22	21	1280372	1280301	Gly	GCC	0	0	2024-05-25	23.90	1.60	Arg	2024-08-10	pseudo,IPD:-18.20
scaffold_22	22	858782	858710	Asn	GTT	0	0	48.2	37.10	2024-10-11	Cys	43.3	IPD:-19.30,secondary filtered
scaffold_22	23	739082	739009	Gly	GCC	0	0	53.9	54.10	-0.20	Thr	50.4	pseudo,IPD:-31.30
scaffold_22	24	297438	297367	Ala	AGC	0	0	35.6	27.50	2024-10-08	Lys	2024-07-20	IPD:-12.20,secondary filtered
scaffold_22	25	192267	192194	Ser	AGA	0	0	45.8	50.30	-4.50	Thr	50.7	pseudo,IPD:-52.50
scaffold_22	26	44211	44139	Ser	TGA	0	0	50.0	67.20	-17.20	Ile	43.9	pseudo,IPD:-8.40
scaffold_23	1	434514	434723	Ser	GCT	434552	434687	35.5	29.30	6.20	Thr	40.0	IPD:-53.70,secondary filtered
scaffold_23	2	694431	694502	Undet	NNN	0	0	33.9	56.40	-22.50	Cys	2024-07-26	pseudo
scaffold_23	3	1408473	1408549	Thr	TGT	1408510	1408513	23.0	15.50	7.50	Thr	2024-08-29	secondary filtered
scaffold_23	4	1435570	1435641	Ser	TGA	0	0	2024-02-22	42.80	-20.60	Cys	2024-05-14	pseudo,IPD:-3.20
scaffold_23	5	1518429	1518501	Thr	GGT	0	0	44.3	37.50	6.80	Ile	39.0	IPD:-6.50,secondary filtered
scaffold_23	6	1717281	1717355	Ala	GGC	0	0	57.5	47.50	10.00	Thr	55.7	IPD:-19.40,secondary filtered
scaffold_23	7	2072884	2072965	Ser	AGA	0	0	90.3	57.50	32.80	Ser	133.5	high confidence set
scaffold_23	8	2077974	2078055	Ser	TGA	0	0	90.4	57.50	32.90	Ser	133.5	high confidence set
scaffold_23	9	2134306	2134380	Ala	GGC	0	0	57.5	47.50	10.00	Thr	55.7	IPD:-19.40,secondary filtered
scaffold_23	10	2686926	2686996	Ser	ACT	0	0	2024-07-28	39.60	-10.90	Arg	2024-03-07	pseudo,IPD:-7.30
scaffold_23	11	3418064	3418137	Ala	GGC	0	0	2024-02-27	38.10	-10.90	Thr	2024-04-29	pseudo,IPD:-23.50
scaffold_23	12	3439570	3439642	Ser	TGA	0	0	33.2	63.00	-29.80	Thr	2024-07-22	pseudo,IPD:-13.70
scaffold_23	13	3415903	3415830	Ala	GGC	0	0	2024-02-27	38.10	-10.90	Thr	2024-04-29	pseudo,IPD:-23.50
scaffold_23	14	3034894	3034827	Asp	GTC	0	0	2024-01-20	44.50	-24.40	Ala	15.0	pseudo,IPD:-15.00
scaffold_23	15	3022549	3022483	Asp	GTC	0	0	2024-06-30	28.40	2.20	Arg	2024-09-20	pseudo,IPD:-20.90
scaffold_23	16	2797597	2797518	Gly	ACC	0	0	34.2	27.20	7.00	Val	2024-08-24	IPD:-27.40,secondary filtered
scaffold_23	17	2740918	2740846	Thr	GGT	0	0	44.1	29.50	14.60	Cys	51.8	IPD:-14.30,secondary filtered
scaffold_23	18	2422765	2422686	Ser	TGA	0	0	2024-06-20	43.80	-23.20	Cys	2024-02-12	pseudo,IPD:-14.60,trunc_end:9
scaffold_23	19	2243442	2243370	Ala	GGC	0	0	42.0	28.30	13.70	Cys	37.2	IPD:-29.30,secondary filtered
scaffold_23	20	2104944	2104872	Thr	AGT	0	0	39.8	41.50	-1.70	Trp	36.9	pseudo,IPD:-1.50
scaffold_23	21	2068920	2068839	Ser	CGA	0	0	90.3	57.50	32.80	Ser	133.5	high confidence set
scaffold_23	22	1940530	1940458	Leu	GAG	0	0	34.9	33.80	2024-10-01	Thr	2024-09-23	pseudo,IPD:-36.90
scaffold_23	23	1825205	1825126	Leu	CAA	0	0	2024-05-26	47.20	-20.70	Thr	2024-06-22	pseudo,IPD:-20.70
scaffold_23	24	1713879	1713805	Ala	AGC	0	0	54.9	47.90	7.00	Thr	52.7	IPD:-18.60,secondary filtered
scaffold_23	25	1644912	1644835	Ala	GGC	0	0	2024-07-23	39.80	-16.10	Cys	2024-03-18	pseudo,IPD:-23.10
scaffold_23	26	1110875	1110804	Gly	CCC	0	0	2024-09-29	36.40	-6.50	Asp	2024-03-20	pseudo,IPD:-0.90
scaffold_23	27	804803	804731	Undet	NNN	0	0	2024-08-31	45.00	-13.20	Gly	2024-03-15	pseudo
scaffold_23	28	130792	130721	Ala	GGC	0	0	36.7	32.60	2024-10-04	Thr	30.2	pseudo,IPD:-11.00
scaffold_23	29	7328	7256	Asn	GTT	0	0	27.0	30.80	-3.80	Cys	2024-01-22	pseudo,IPD:-23.10
scaffold_24	1	432736	432808	Thr	GGT	0	0	55.5	45.00	10.50	Thr	46.1	secondary filtered
scaffold_24	2	503054	503126	Thr	AGT	0	0	45.8	44.20	1.60	Cys	33.7	pseudo,IPD:-1.40
scaffold_24	3	521688	521760	Glu	CTC	0	0	2024-09-24	48.90	-24.00	Gly	2024-06-21	pseudo,IPD:-8.40
scaffold_24	4	636898	636971	Ser	GCT	0	0	46.6	39.20	7.40	Thr	46.2	IPD:-56.80,secondary filtered
scaffold_24	5	736546	736618	Thr	GGT	0	0	48.2	29.50	18.70	Cys	34.9	IPD:-3.30,secondary filtered
scaffold_24	6	859788	859861	Asn	GTT	0	0	80.6	55.20	25.40	Asn	118.4	high confidence set
scaffold_24	7	860404	860476	Arg	ACG	0	0	69.1	52.40	16.70	Arg	101.4	high confidence set
scaffold_24	8	963298	963369	Ala	AGC	0	0	32.7	31.70	1.00	Ile	2024-04-26	pseudo,IPD:-23.90
scaffold_24	9	963512	963584	Ala	AGC	0	0	33.6	42.40	-8.80	Thr	2024-03-31	pseudo,IPD:-20.20
scaffold_24	10	1759126	1759205	Phe	GAA	0	0	60.1	58.60	1.50	Phe	72.1	secondary filtered
scaffold_24	11	2429782	2429884	Phe	GAA	0	0	61.6	48.00	13.60	Phe	67.4	secondary filtered
scaffold_24	12	2596272	2596344	Arg	TCG	0	0	68.6	50.60	18.00	Arg	102.3	high confidence set
scaffold_24	13	2666985	2667051	Ala	GGC	0	0	26.0	21.00	5.00	Thr	35.1	IPD:-24.90,secondary filtered
scaffold_24	14	2808144	2808218	Ala	GGC	0	0	57.5	47.50	10.00	Thr	55.7	IPD:-19.40,secondary filtered
scaffold_24	15	3205938	3206010	His	ATG	0	0	2024-02-24	37.40	-13.20	Arg	2024-02-10	pseudo,IPD:-8.70
scaffold_24	16	3212767	3212842	Thr	GGT	0	0	45.2	41.80	3.40	Cys	35.4	pseudo,IPD:-4.10
scaffold_24	17	3436443	3436522	Ser	TGA	0	0	2024-01-30	52.80	-22.70	Leu	2024-08-22	pseudo,IPD:-1.70,trunc_start:4
scaffold_24	18	3439797	3439725	Phe	GAA	0	0	2024-03-25	34.00	-8.70	Cys	2024-01-20	pseudo,IPD:-21.30
scaffold_24	19	3089309	3089235	Ala	AGC	0	0	48.0	53.20	-5.20	Cys	44.6	pseudo,IPD:-12.10
scaffold_24	20	2668484	2668412	Thr	GGT	0	0	43.7	31.90	11.80	Thr	37.8	secondary filtered
scaffold_24	21	2450636	2450564	Ser	TGA	0	0	2024-07-20	44.70	-24.00	Ile	2024-07-09	pseudo,IPD:-7.10
scaffold_24	22	2106522	2106451	Ala	GGC	0	0	2024-01-25	25.40	-0.30	Cys	2024-03-07	pseudo,IPD:-17.30
scaffold_24	23	1950723	1950646	Undet	NNN	0	0	2024-05-24	30.80	-6.30	Trp	2024-01-06	pseudo
scaffold_24	24	1824499	1824435	Tyr	GTA	0	0	2024-01-22	31.80	-9.70	Lys	18.0	pseudo,IPD:-17.70
scaffold_24	25	1583970	1583898	Thr	GGT	0	0	52.3	28.50	23.80	Thr	49.3	secondary filtered
scaffold_24	26	1548775	1548703	Thr	GGT	0	0	48.4	42.60	5.80	Cys	37.8	IPD:-0.50,secondary filtered
scaffold_24	27	1517247	1517168	Phe	GAA	0	0	56.8	55.80	1.00	Phe	74.6	secondary filtered
scaffold_24	28	1516413	1516320	Phe	GAA	0	0	60.6	41.80	18.80	Phe	65.9	secondary filtered
scaffold_24	29	1343574	1343506	Phe	GAA	0	0	56.5	45.50	11.00	Phe	72.1	high confidence set
scaffold_24	30	1117390	1117319	Undet	NNN	0	0	2024-09-26	36.40	-9.50	Gly	2024-08-17	pseudo
scaffold_24	31	928197	928118	Phe	GAA	0	0	62.4	58.50	3.90	Phe	72.3	secondary filtered
scaffold_24	32	874698	874625	Asn	ATT	0	0	58.2	36.20	22.00	Thr	51.8	IPD:-25.40,secondary filtered
scaffold_24	33	805765	805693	Val	CAC	0	0	80.4	48.60	31.80	Val	110.0	high confidence set
scaffold_24	34	795486	795414	Thr	GGT	0	0	38.4	44.80	-6.40	Trp	2024-07-28	pseudo,IPD:-3.70
scaffold_24	35	765421	765349	Leu	CAA	0	0	33.7	38.00	-4.30	Ile	33.8	pseudo,IPD:-41.70
scaffold_24	36	728693	728616	Asn	GTT	0	0	2024-07-29	30.20	-0.50	Arg	2024-08-26	pseudo,IPD:-27.30
scaffold_24	37	506903	506832	Gly	ACC	0	0	2024-09-22	40.00	-17.10	Ala	2024-07-05	pseudo,IPD:-5.70,trunc_start:6
scaffold_24	38	443624	443552	Undet	NNN	0	0	2024-08-21	21.90	-0.10	Thr	2024-01-27	pseudo
scaffold_24	39	438399	438327	Ala	AGC	0	0	2024-08-25	25.40	0.40	Thr	2024-05-22	pseudo,IPD:-20.40
scaffold_24	40	280104	280033	Thr	GGT	0	0	35.3	28.90	6.40	Ala	2024-04-20	IPD:-6.00,secondary filtered
scaffold_24	41	244911	244839	Ile	GAT	0	0	55.4	43.30	2024-10-12	Trp	47.3	IPD:-1.00,secondary filtered
scaffold_24	42	148132	148059	Phe	AAA	0	0	45.2	46.80	-1.60	Thr	35.4	pseudo,IPD:-26.10
scaffold_25	1	250683	250755	Thr	GGT	0	0	48.2	32.20	16.00	Thr	37.9	secondary filtered
scaffold_25	2	377520	377591	Ala	GGC	0	0	2024-05-24	32.40	-7.90	Ile	2024-08-12	pseudo,IPD:-21.80
scaffold_25	3	571431	571493	Ala	AGC	0	0	2024-05-23	0.00	23.50	Thr	2024-02-24	pseudo,IPD:-3.50,trunc_end:16
scaffold_25	4	578069	578141	Thr	GGT	0	0	45.3	44.10	1.20	Thr	35.6	pseudo
scaffold_25	5	771031	771103	Ala	GGC	0	0	2024-02-22	18.40	3.80	Thr	2024-03-29	pseudo,IPD:-20.70
scaffold_25	6	1210549	1210622	Gly	TCC	0	0	38.3	35.70	2.60	Thr	37.1	pseudo,IPD:-21.90
scaffold_25	7	1263935	1264007	Val	TAC	0	0	75.3	47.90	27.40	Val	107.2	high confidence set
scaffold_25	8	1420848	1420918	Ser	GCT	0	0	2024-08-22	22.90	-0.10	Thr	2024-07-08	pseudo,IPD:-22.60
scaffold_25	9	1672424	1672496	Thr	GGT	0	0	56.5	39.60	16.90	Ile	44.7	IPD:-3.50,secondary filtered
scaffold_25	10	1987934	1988006	Thr	GGT	0	0	54.1	35.90	18.20	Ile	44.5	IPD:-0.60,secondary filtered
scaffold_25	11	2224579	2224651	Thr	GGT	0	0	64.4	50.30	2024-10-14	Ile	54.9	IPD:-2.60,secondary filtered
scaffold_25	12	2240045	2240117	Ser	AGA	0	0	50.5	46.90	3.60	Arg	60.0	pseudo,IPD:-72.70
scaffold_25	13	2331942	2332014	Thr	TGT	0	0	62.9	56.50	6.40	Gly	57.3	IPD:-5.80,secondary filtered
scaffold_25	14	2553413	2553503	Undet	NNN	0	0	37.6	33.90	3.70	Thr	47.0	pseudo
scaffold_25	15	2605409	2605481	Thr	TGT	0	0	50.4	51.00	-0.60	Thr	50.8	pseudo
scaffold_25	16	2605774	2605848	Thr	TGT	0	0	2024-07-31	47.10	-15.40	His	2024-06-29	pseudo,IPD:-15.60,trunc_start:5
scaffold_25	17	2646698	2646771	Ser	AGA	0	0	54.2	55.90	-1.70	Thr	60.4	pseudo,IPD:-59.00
scaffold_25	18	2655589	2655659	Sup	TCA	0	0	2024-01-31	30.80	0.30	Ile	2024-02-29	pseudo,IPD:-29.20
scaffold_25	19	2784698	2784769	Thr	AGT	0	0	58.5	51.10	7.40	Gly	55.5	IPD:-6.00,secondary filtered
scaffold_25	20	3152666	3152738	Thr	GGT	0	0	42.4	35.90	6.50	Cys	37.2	IPD:-4.10,secondary filtered
scaffold_25	21	3152880	3152952	Pro	CGG	0	0	32.4	37.70	-5.30	Trp	2024-04-19	pseudo,IPD:-26.20
scaffold_25	22	3265279	3265350	Undet	NNN	0	0	2024-07-21	36.40	-14.70	Gly	2024-08-10	pseudo
scaffold_25	23	3201249	3201176	Thr	GGT	0	0	42.3	35.30	7.00	Ile	38.0	IPD:-8.90,secondary filtered
scaffold_25	24	3138293	3138221	Ser	TGA	0	0	2024-06-29	62.80	-33.20	Ile	2024-07-20	pseudo,IPD:-4.60
scaffold_25	25	3121545	3121474	Undet	NNN	0	0	33.8	46.30	-12.50	Gly	26.0	pseudo
scaffold_25	26	3032964	3032888	Thr	GGT	0	0	2024-03-22	26.70	-4.40	Ile	2024-07-18	pseudo,IPD:-3.10
scaffold_25	27	3005121	3005047	Ala	GGC	0	0	56.4	46.50	9.90	Thr	55.2	IPD:-19.30,secondary filtered
scaffold_25	28	2977005	2976934	Undet	NNN	0	0	2024-05-25	37.70	-12.20	Gly	2024-06-13	pseudo
scaffold_25	29	2891776	2891703	Ser	GCT	0	0	42.5	44.70	-2.20	Thr	43.0	pseudo,IPD:-39.90
scaffold_25	30	2653174	2653103	Thr	GGT	0	0	42.8	31.20	11.60	Thr	44.0	secondary filtered
scaffold_25	31	2626977	2626905	Ala	GGC	0	0	2024-05-26	28.90	-2.40	Lys	2024-02-14	pseudo,IPD:-13.80
scaffold_25	32	2460273	2460195	Ala	GGC	0	0	2024-05-31	43.10	-11.60	Ile	2024-03-24	pseudo,IPD:-9.00
scaffold_25	33	2121795	2121723	Thr	GGT	0	0	2024-09-28	43.60	-14.70	Ile	15.0	pseudo,IPD:-0.80
scaffold_25	34	2047582	2047510	Thr	GGT	0	0	63.9	47.00	16.90	Thr	54.0	secondary filtered
scaffold_25	35	2042018	2041945	Ser	GCT	0	0	2024-06-29	2024-10-28	1.50	Cys	2024-05-23	pseudo,IPD:-23.50
scaffold_25	36	1929268	1929196	Thr	GGT	0	0	38.8	33.30	5.50	His	2024-06-29	IPD:-1.20,secondary filtered
scaffold_25	37	1846491	1846419	Ala	GGC	0	0	42.2	39.00	3.20	Ile	34.0	pseudo,IPD:-4.40
scaffold_25	38	1816146	1816074	Undet	NNN	0	0	38.5	44.00	-5.50	Cys	32.0	pseudo
scaffold_25	39	1738991	1738916	Thr	TGT	0	0	2024-09-29	55.10	-25.20	Cys	2024-01-19	pseudo,IPD:-7.70
scaffold_25	40	1632244	1632170	Sup	TCA	0	0	2024-06-22	37.80	-15.20	Thr	2024-02-27	pseudo,IPD:-27.20
scaffold_25	41	1272819	1272748	Undet	NNN	0	0	21.0	48.30	-27.30	Gly	2024-02-26	pseudo
scaffold_25	42	1020175	1019769	Undet	NNN	0	0	2024-03-31	23.30	8.00	Thr	28.0	secondary filtered
scaffold_25	43	976594	976521	Ser	GCT	0	0	50.0	43.30	6.70	Thr	46.3	IPD:-60.80,secondary filtered
scaffold_25	44	966067	965996	Val	GAC	0	0	33.2	41.10	-7.90	Ile	2024-09-16	pseudo,IPD:-30.50
scaffold_25	45	730337	730258	Ser	CGA	0	0	22.0	29.40	-7.40	Thr	2024-08-15	pseudo,IPD:-15.80
scaffold_25	46	626526	626453	Ser	TGA	0	0	33.8	62.90	-29.10	Arg	2024-07-23	pseudo,IPD:-5.80
scaffold_25	47	619238	619166	Ala	GGC	0	0	39.5	35.20	4.30	Thr	36.4	pseudo,IPD:-16.50
scaffold_25	48	577978	577906	Thr	GGT	0	0	2024-03-24	41.80	-17.50	Ile	2024-04-20	pseudo,IPD:-3.20
scaffold_25	49	531091	531019	Thr	GGT	0	0	54.3	46.10	8.20	Cys	49.5	IPD:-2.60,secondary filtered
scaffold_26	1	69211	69285	Ala	GGC	0	0	37.8	33.00	4.80	Thr	41.3	pseudo,IPD:-18.20
scaffold_26	2	145655	145727	Ser	GCT	0	0	47.4	27.00	20.40	Thr	42.1	IPD:-52.90,secondary filtered
scaffold_26	3	496434	496505	Undet	NNN	0	0	2024-01-20	53.50	-33.40	Gly	2024-06-12	pseudo
scaffold_26	4	650203	650285	Glu	CTC	0	0	2024-06-27	33.10	-5.50	Cys	2024-04-18	pseudo,IPD:-18.40
scaffold_26	5	672332	672403	Undet	NNN	0	0	26.0	43.10	-17.10	Gly	2024-09-18	pseudo
scaffold_26	6	1236639	1236713	Ala	GGC	0	0	42.8	45.10	-2.30	Thr	39.0	pseudo,IPD:-22.60
scaffold_26	7	1284313	1284384	Leu	TAG	0	0	2024-06-30	29.60	1.00	His	2024-01-22	pseudo,IPD:-22.10
scaffold_26	8	1603124	1603196	Leu	CAA	0	0	2024-07-25	33.80	-8.10	Ile	2024-01-30	pseudo,IPD:-39.40,trunc_start:35
scaffold_26	9	1716556	1716630	Ser	AGA	0	0	2024-03-26	31.60	-5.30	Arg	2024-01-31	pseudo,IPD:-40.90
scaffold_26	10	2210596	2210669	Thr	GGT	0	0	57.7	44.30	13.40	Thr	53.1	secondary filtered
scaffold_26	11	2319431	2319502	Asp	GTC	0	0	68.0	39.00	29.00	Asp	109.7	high confidence set
scaffold_26	12	2380434	2380506	Ala	GGC	0	0	37.4	30.30	2024-10-07	Thr	2024-06-29	IPD:-17.60,secondary filtered
scaffold_26	13	2783549	2783620	Glu	CTC	0	0	70.6	44.90	25.70	Glu	108.2	high confidence set
scaffold_26	14	2816281	2816353	Undet	NNN	0	0	44.8	38.80	6.00	Cys	40.8	secondary filtered
scaffold_26	15	3247795	3247867	Thr	GGT	0	0	52.3	42.00	10.30	Thr	43.3	secondary filtered
scaffold_26	16	3269160	3269232	Leu	CAA	0	0	33.7	38.10	-4.40	Ile	33.4	pseudo,IPD:-34.70
scaffold_26	17	3364826	3364895	Tyr	GTA	0	0	23.0	0.00	23.00	Cys	2024-09-16	pseudo,IPD:-9.60,trunc_start:2,trunc_end:2
scaffold_26	18	3281555	3281483	Thr	GGT	0	0	62.6	45.80	16.80	Thr	52.4	secondary filtered
scaffold_26	19	3247666	3247603	Thr	GGT	0	0	32.4	10.80	21.60	Thr	32.8	secondary filtered
scaffold_26	20	3206224	3206152	Thr	GGT	0	0	62.6	45.80	16.80	Thr	52.4	secondary filtered
scaffold_26	21	3166858	3166783	Glu	TTC	0	0	2024-09-25	53.60	-27.70	Gly	20.0	pseudo,IPD:-23.50
scaffold_26	22	3005728	3005656	Sup	TCA	0	0	2024-09-21	20.90	1.00	Arg	2024-03-22	pseudo,IPD:-22.30
scaffold_26	23	2958881	2958809	Thr	GGT	0	0	2024-05-29	25.30	4.20	Thr	2024-02-19	pseudo
scaffold_26	24	2911890	2911818	Thr	GGT	0	0	2024-08-22	27.30	-4.50	Cys	2024-02-14	pseudo,IPD:-3.80
scaffold_26	25	2804682	2804607	Tyr	ATA	2804646	2804644	35.3	37.60	-2.30	Thr	42.0	pseudo,IPD:-40.30
scaffold_26	26	2757349	2757278	Undet	NNN	0	0	2024-05-25	37.70	-12.20	Gly	2024-06-13	pseudo
scaffold_26	27	2719908	2719836	Thr	GGT	0	0	50.0	47.10	2.90	Thr	40.3	pseudo
scaffold_26	28	2663148	2663076	Thr	GGT	0	0	38.7	29.80	8.90	Cys	46.3	IPD:-13.50,secondary filtered
scaffold_26	29	2081426	2081354	Thr	GGT	0	0	47.6	42.20	5.40	Thr	44.7	secondary filtered
scaffold_26	30	1877570	1877498	Thr	AGT	0	0	46.1	35.70	10.40	Thr	34.7	secondary filtered
scaffold_26	31	1870221	1870146	Ala	GGC	0	0	39.7	28.60	2024-10-11	Thr	2024-07-27	IPD:-16.10,secondary filtered
scaffold_26	32	1844837	1844764	Ser	GCT	0	0	51.2	43.70	7.50	Thr	49.9	IPD:-53.20,secondary filtered
scaffold_26	33	1189639	1189567	Thr	CGT	0	0	57.4	43.70	13.70	Ile	47.9	IPD:-1.10,secondary filtered
scaffold_26	34	914143	914062	Ser	TGA	0	0	2024-08-26	33.80	-7.00	Ile	2024-09-14	pseudo,IPD:-14.90
scaffold_26	35	340750	340676	Undet	NNN	0	0	2024-05-20	23.30	-2.80	Thr	2024-05-13	pseudo
scaffold_26	36	222781	222709	Thr	GGT	0	0	45.6	40.50	2024-10-05	Thr	33.8	secondary filtered
scaffold_27	1	193795	193867	Thr	GGT	0	0	2024-08-24	35.70	-10.90	Thr	2024-04-15	pseudo
scaffold_27	2	204822	204895	Arg	ACG	0	0	67.3	47.30	20.00	Arg	86.6	high confidence set
scaffold_27	3	378027	378098	Undet	NNN	0	0	2024-02-23	54.30	-31.10	Ala	2024-06-17	pseudo
scaffold_27	4	659139	659208	Undet	NNN	0	0	44.2	33.90	10.30	Thr	45.8	secondary filtered
scaffold_27	5	699237	699308	Undet	NNN	0	0	33.8	46.30	-12.50	Gly	26.0	pseudo
scaffold_27	6	869748	869822	Ala	GGC	0	0	48.1	38.90	9.20	Thr	46.7	IPD:-19.50,secondary filtered
scaffold_27	7	949126	949199	Ala	GGC	0	0	2024-04-23	37.30	-13.90	Cys	26.0	pseudo,IPD:-28.70
scaffold_27	8	1112707	1112779	Sup	TCA	0	0	41.2	36.90	4.30	Thr	42.8	pseudo,IPD:-42.80
scaffold_27	9	1167331	1167403	Thr	GGT	0	0	50.6	42.40	8.20	Ile	38.7	IPD:-9.20,secondary filtered
scaffold_27	10	1182444	1182516	Ser	TGA	0	0	2024-08-28	51.40	-22.60	Ser	2024-06-16	pseudo
scaffold_27	11	1281156	1281229	Ser	TGA	0	0	2024-05-25	45.40	-19.90	Ser	2024-01-26	pseudo
scaffold_27	12	1481036	1481108	Ser	AGA	0	0	31.9	61.60	-29.70	Ile	2024-04-20	pseudo,IPD:-9.20
scaffold_27	13	1664103	1664175	Ala	CGC	0	0	34.7	27.30	7.40	Thr	33.8	IPD:-10.80,secondary filtered
scaffold_27	14	1938832	1938903	Undet	NNN	0	0	33.8	46.30	-12.50	Gly	26.0	pseudo
scaffold_27	15	2165340	2165417	Sup	TTA	0	0	2024-03-29	37.40	-8.10	Lys	2024-06-16	pseudo,IPD:-16.60
scaffold_27	16	2752692	2752764	Thr	GGT	0	0	53.2	44.30	8.90	Thr	49.0	secondary filtered
scaffold_27	17	3152534	3152605	Ile	GAT	0	0	2024-04-24	27.30	-2.90	Lys	2024-01-19	pseudo,IPD:-5.10
scaffold_27	18	3337368	3337297	Undet	NNN	0	0	2024-02-25	54.80	-29.60	Gly	2024-05-17	pseudo
scaffold_27	19	2808105	2808032	Ala	GGC	0	0	49.7	46.80	2.90	Cys	47.7	pseudo,IPD:-18.40
scaffold_27	20	2652874	2652802	Thr	GGT	0	0	57.3	54.80	2.50	Thr	44.7	secondary filtered
scaffold_27	21	2620333	2620258	Ala	AGC	0	0	21.0	35.50	-14.50	Cys	2024-07-12	pseudo,IPD:-16.40
scaffold_27	22	2270819	2270746	Ser	GCT	0	0	36.1	31.70	4.40	Thr	36.2	pseudo,IPD:-36.20
scaffold_27	23	2094302	2094246	Undet	NNN	0	0	2024-07-21	0.00	21.70	Ile	2024-09-18	pseudo
scaffold_27	24	1969941	1969870	Thr	GGT	0	0	2024-08-29	52.20	-22.40	Gly	2024-09-25	pseudo,IPD:-5.70
scaffold_27	25	1541911	1541840	Undet	NNN	0	0	33.4	46.00	-12.60	Gly	2024-04-21	pseudo
scaffold_27	26	1473881	1473806	Thr	GGT	0	0	48.7	35.00	13.70	Cys	42.4	IPD:-6.10,secondary filtered
scaffold_27	27	1358466	1358393	Ser	AGA	0	0	2024-08-27	37.00	-9.20	Thr	2024-05-24	pseudo,IPD:-24.50
scaffold_27	28	1353516	1353444	Leu	CAA	0	0	34.0	42.00	-8.00	Ile	35.4	pseudo,IPD:-35.60
scaffold_27	29	1322774	1322702	Ser	GCT	0	0	46.4	40.80	5.60	Ile	32.1	IPD:-34.50,secondary filtered
scaffold_27	30	1312154	1312082	Undet	NNN	0	0	32.2	34.20	-2.00	Cys	31.6	pseudo
scaffold_27	31	1311898	1311826	Thr	GGT	0	0	31.6	31.70	-0.10	Thr	2024-09-27	pseudo
scaffold_27	32	691207	691135	Thr	GGT	0	0	61.4	44.80	16.60	Thr	51.8	secondary filtered
scaffold_27	33	518379	518307	Thr	GGT	0	0	36.1	34.20	1.90	Ile	2024-04-27	pseudo,IPD:-3.30
scaffold_27	34	437284	437208	Leu	CAA	0	0	2024-01-24	36.20	-12.10	Lys	2024-04-25	pseudo,IPD:-26.80
scaffold_27	35	246907	246835	Thr	GGT	0	0	34.0	31.30	2.70	Cys	34.9	pseudo,IPD:-5.00
scaffold_28	1	24134	24205	Undet	NNN	0	0	2024-08-25	45.70	-19.90	Gly	2024-03-19	pseudo
scaffold_28	2	270088	270161	Ala	GGC	0	0	57.6	47.50	2024-10-10	Thr	53.7	IPD:-14.80,secondary filtered
scaffold_28	3	527213	527289	Ser	TGA	0	0	24.0	49.60	-25.60	Thr	2024-03-15	pseudo,IPD:-6.30
scaffold_28	4	556302	556374	Undet	NNN	0	0	2024-08-27	39.00	-11.20	Lys	34.6	pseudo
scaffold_28	5	684218	684291	Ala	AGC	0	0	33.5	44.00	-10.50	Thr	32.5	pseudo,IPD:-12.30
scaffold_28	6	712914	712986	Ser	GGA	0	0	38.5	35.30	3.20	Cys	39.3	pseudo,IPD:-51.10
scaffold_28	7	948783	948857	Ala	GGC	0	0	54.9	48.00	6.90	Thr	52.7	IPD:-18.50,secondary filtered
scaffold_28	8	999940	1000012	Ser	TGA	0	0	2024-01-20	47.10	-27.00	Ile	2024-08-18	pseudo,IPD:-11.30
scaffold_28	9	1020117	1020189	Thr	GGT	0	0	2024-03-20	20.70	-0.40	Cys	2024-05-24	pseudo,IPD:-13.90
scaffold_28	10	1214454	1214525	Pro	CGG	0	0	2024-08-30	23.70	2024-10-07	Cys	37.0	IPD:-34.00,secondary filtered
scaffold_28	11	1464122	1464194	Ala	GGC	0	0	46.1	38.80	7.30	Thr	41.2	IPD:-27.70,secondary filtered
scaffold_28	12	2741948	2742020	Ser	GGA	0	0	39.5	34.90	4.60	Cys	36.5	pseudo,IPD:-38.40
scaffold_28	13	3084159	3084231	Thr	AGT	0	0	56.7	49.50	7.20	Trp	52.2	IPD:-9.20,secondary filtered
scaffold_28	14	3300345	3300418	Undet	NNN	0	0	2024-01-22	24.90	-2.80	Ala	2024-01-06	pseudo
scaffold_28	15	2684125	2684049	Undet	NNN	0	0	2024-01-22	15.80	6.30	Thr	2024-08-10	secondary filtered
scaffold_28	16	2512313	2512236	Ser	GCT	0	0	2024-03-30	23.90	6.40	Arg	39.0	IPD:-39.00,secondary filtered
scaffold_28	17	1887561	1887486	Ala	AGC	0	0	2024-02-25	20.40	4.80	Lys	2024-06-09	pseudo,IPD:-12.70
scaffold_28	18	1486292	1486220	Thr	AGT	0	0	56.0	35.10	20.90	Thr	55.9	secondary filtered
scaffold_28	19	1329648	1329574	Ala	GGC	0	0	57.5	47.50	10.00	Thr	55.7	IPD:-19.40,secondary filtered
scaffold_28	20	1019915	1019843	Thr	GGT	0	0	2024-04-25	21.60	3.80	Cys	2024-03-20	pseudo,IPD:-4.50
scaffold_28	21	991272	991199	Thr	GGT	0	0	37.5	44.80	-7.30	Thr	34.2	pseudo
scaffold_28	22	712067	711989	Ser	GGA	0	0	45.1	33.20	11.90	Cys	2024-05-26	IPD:-37.50,secondary filtered
scaffold_28	23	648477	648406	Undet	NNN	0	0	2024-09-27	44.20	-16.30	Gly	2024-02-16	pseudo
scaffold_28	24	572341	572263	Ser	AGA	0	0	39.6	36.60	3.00	Arg	36.3	pseudo,IPD:-48.70
scaffold_28	25	569441	569363	Ser	AGA	0	0	39.6	36.60	3.00	Arg	36.3	pseudo,IPD:-48.70
scaffold_28	26	249591	249520	Undet	NNN	0	0	2024-03-28	53.10	-24.80	Gly	32.3	pseudo
scaffold_28	27	171903	171831	Thr	GGT	0	0	35.0	2024-10-31	3.90	Ile	2024-03-30	pseudo,IPD:-2.40
scaffold_28	28	70473	70394	Ser	AGA	0	0	2024-06-22	33.00	-10.40	Asp	2024-01-17	pseudo,IPD:-17.10,trunc_end:14
scaffold_29	1	5154	5228	Ala	GGC	0	0	36.7	34.00	2.70	Thr	38.0	pseudo,IPD:-27.60
scaffold_29	2	185210	185286	Ala	GGC	185248	185250	44.6	38.30	6.30	Thr	62.0	IPD:-29.20,secondary filtered
scaffold_29	3	633057	633129	Thr	GGT	0	0	65.7	47.50	18.20	Thr	55.1	secondary filtered
scaffold_29	4	790455	790531	Val	GAC	0	0	2024-09-26	29.90	-3.00	Arg	2024-01-12	pseudo,IPD:-12.10
scaffold_29	5	974870	974944	Ala	GGC	0	0	42.9	39.70	3.20	Thr	41.9	pseudo,IPD:-20.60
scaffold_29	6	1390197	1390320	Leu	CAA	1390235	1390274	51.9	35.30	16.60	Leu	94.9	high confidence set
scaffold_29	7	1410210	1410282	Thr	GGT	0	0	56.8	46.80	10.00	Thr	49.5	secondary filtered
scaffold_29	8	1446774	1446847	Ser	GCT	0	0	39.1	35.70	3.40	Thr	36.3	pseudo,IPD:-52.00
scaffold_29	9	1524698	1524770	Cys	GCA	0	0	43.8	35.20	8.60	Thr	43.1	IPD:-22.70,secondary filtered
scaffold_29	10	1593216	1593290	Ile	GAT	0	0	41.7	35.60	2024-10-06	Trp	38.6	IPD:-6.10,secondary filtered
scaffold_29	11	1657160	1657232	Sup	TCA	0	0	2024-01-30	35.80	-5.70	Thr	26.0	pseudo,IPD:-26.00
scaffold_29	12	1775544	1775616	Thr	GGT	0	0	2024-05-31	22.90	8.60	Ile	25.0	IPD:-8.60,secondary filtered
scaffold_29	13	1841037	1841109	Thr	CGT	0	0	2024-05-26	20.50	6.00	Ile	2024-09-19	IPD:-2.90,secondary filtered
scaffold_29	14	2049840	2049912	Thr	GGT	0	0	45.2	40.90	4.30	Cys	49.1	pseudo,IPD:-8.90
scaffold_29	15	2071016	2071080	Undet	NNN	0	0	38.5	24.30	14.20	Ile	34.8	secondary filtered
scaffold_29	16	2302804	2302875	Undet	NNN	0	0	2024-02-26	44.40	-18.20	Gly	2024-06-18	pseudo
scaffold_29	17	2515224	2515296	Undet	NNN	0	0	2024-09-24	41.60	-16.70	Gly	2024-09-14	pseudo
scaffold_29	18	2799520	2799592	Ser	GGA	0	0	56.8	50.30	6.50	Cys	53.4	IPD:-43.20,secondary filtered
scaffold_29	19	2802885	2802958	Undet	NNN	0	0	2024-04-22	2024-10-20	2.30	Thr	2024-05-08	pseudo
scaffold_29	20	2810277	2810352	Undet	NNN	0	0	2024-01-20	20.90	-0.80	Thr	2024-07-11	pseudo
scaffold_29	21	2838295	2838367	Thr	GGT	0	0	38.0	33.70	4.30	Cys	36.8	pseudo,IPD:-4.30
scaffold_29	22	2995054	2995126	Undet	NNN	0	0	33.2	36.60	-3.40	Ile	2024-05-25	pseudo
scaffold_29	23	2995200	2995272	Asn	GTT	0	0	2024-07-24	27.80	-3.10	Cys	2024-09-20	pseudo,IPD:-25.00
scaffold_29	24	2995440	2995512	Asn	ATT	0	0	27.0	2024-10-28	-1.10	Cys	2024-05-27	pseudo,IPD:-25.00
scaffold_29	25	2996180	2996252	Thr	GGT	0	0	2024-04-27	37.00	-9.60	Cys	2024-07-18	pseudo,IPD:-4.00
scaffold_29	26	2996430	2996502	Undet	NNN	0	0	2024-05-31	37.50	-6.00	Thr	2024-08-21	pseudo
scaffold_29	27	2996816	2996888	Asn	GTT	0	0	27.0	2024-10-28	-1.10	Cys	2024-05-28	pseudo,IPD:-26.20
scaffold_29	28	2997066	2997138	Ile	GAT	0	0	37.5	40.50	-3.00	Trp	2024-04-30	pseudo,IPD:-6.80
scaffold_29	29	2998366	2998438	Asn	GTT	0	0	32.4	28.00	4.40	His	2024-06-13	pseudo,IPD:-17.90
scaffold_29	30	2998615	2998687	Asn	GTT	0	0	2024-01-31	20.60	10.50	Cys	2024-03-18	IPD:-12.20,secondary filtered
scaffold_29	31	2999034	2999106	Thr	GGT	0	0	2024-05-30	31.90	-1.40	Thr	27.0	pseudo
scaffold_29	32	3085786	3085858	Thr	AGT	0	0	44.2	34.80	9.40	Thr	40.2	secondary filtered
scaffold_29	33	3086035	3086107	Ser	ACT	0	0	46.7	48.00	-1.30	Thr	43.2	pseudo,IPD:-42.80
scaffold_29	34	3086523	3086595	Thr	AGT	0	0	55.5	43.80	11.70	Thr	44.1	secondary filtered
scaffold_29	35	2936895	2936823	Thr	GGT	0	0	54.3	42.80	11.50	Cys	46.7	IPD:0.00,secondary filtered
scaffold_29	36	2897095	2897029	Asp	GTC	0	0	2024-08-25	38.30	-12.50	Arg	21.0	pseudo,IPD:-21.00
scaffold_29	37	2838172	2838100	Thr	GGT	0	0	2024-01-28	31.20	-3.10	Ile	2024-05-19	pseudo,IPD:-7.20
scaffold_29	38	2808216	2808144	Ala	GGC	0	0	2024-09-28	2024-10-29	-0.20	Thr	2024-07-17	pseudo,IPD:-20.70
scaffold_29	39	2799343	2799276	Leu	CAA	0	0	2024-02-28	38.50	-10.30	Thr	23.0	pseudo,IPD:-23.00
scaffold_29	40	2791987	2791911	Pro	GGG	0	0	53.4	42.30	2024-10-11	Thr	49.8	IPD:-40.60,secondary filtered
scaffold_29	41	2782442	2782368	Ala	GGC	0	0	54.9	48.00	6.90	Thr	52.7	IPD:-18.50,secondary filtered
scaffold_29	42	2629004	2628932	Ser	TGA	0	0	26.0	46.90	-20.90	Cys	2024-03-18	pseudo,IPD:-12.70
scaffold_29	43	2250651	2250579	Thr	GGT	0	0	53.2	38.70	14.50	Ile	42.4	IPD:-0.60,secondary filtered
scaffold_29	44	2156135	2156063	Ala	GGC	0	0	55.4	46.20	9.20	Thr	50.7	IPD:-14.40,secondary filtered
scaffold_29	45	2068780	2068706	Ala	AGC	0	0	38.6	24.70	13.90	Lys	2024-04-17	IPD:-4.90,secondary filtered
scaffold_29	46	1909513	1909442	Thr	TGT	0	0	42.1	40.20	1.90	Gly	40.3	pseudo,IPD:-7.90
scaffold_29	47	1741222	1741150	Thr	GGT	0	0	60.7	53.90	6.80	Thr	50.8	secondary filtered
scaffold_29	48	1740832	1740760	Thr	GGT	0	0	62.6	53.40	9.20	Gly	54.9	IPD:-0.20,secondary filtered
scaffold_29	49	1592909	1592834	Ala	GGC	0	0	38.7	40.60	-1.90	Thr	35.9	pseudo,IPD:-14.20
scaffold_29	50	1413017	1412941	Ser	TGA	0	0	2024-08-26	46.60	-19.80	Cys	2024-09-19	pseudo,IPD:-2.80
scaffold_29	51	1030977	1030905	Ser	TGA	0	0	45.9	65.70	-19.80	Ile	38.2	pseudo,IPD:-21.60
scaffold_29	52	988844	988772	Thr	GGT	0	0	40.6	36.30	4.30	Val	33.4	pseudo,IPD:-1.70
scaffold_29	53	974635	974561	Ala	GGC	0	0	44.5	45.80	-1.30	Cys	45.5	pseudo,IPD:-15.50
scaffold_29	54	920503	920429	Ala	GGC	0	0	46.4	40.70	5.70	Thr	46.9	IPD:-16.80,secondary filtered
scaffold_29	55	813088	813017	Thr	AGT	0	0	26.0	36.20	-10.20	Lys	2024-04-18	pseudo,IPD:-10.40
scaffold_29	56	664904	664830	Ala	GGC	0	0	49.5	39.40	2024-10-10	Thr	48.7	IPD:-18.30,secondary filtered
scaffold_29	57	442376	442304	Thr	GGT	0	0	2024-01-28	25.40	2.70	Ile	2024-09-19	pseudo,IPD:-6.30
scaffold_29	58	392088	392016	Thr	GGT	0	0	42.8	43.80	-1.00	Cys	35.0	pseudo,IPD:-10.80
scaffold_29	59	302261	302181	His	GTG	0	0	2024-08-27	45.40	-17.60	Lys	2024-08-09	pseudo,IPD:-17.90
scaffold_30	1	189373	189444	Undet	NNN	0	0	2024-01-28	41.10	-13.00	Gly	2024-07-26	pseudo
scaffold_30	2	258026	258098	Thr	GGT	0	0	25.0	21.30	3.70	Val	2024-02-13	pseudo,IPD:-3.30
scaffold_30	3	557390	557462	Thr	GGT	0	0	40.6	25.30	15.30	Cys	46.5	IPD:-9.60,secondary filtered
scaffold_30	4	588803	588874	Ala	GGC	0	0	56.6	43.10	13.50	Thr	50.6	IPD:-16.40,secondary filtered
scaffold_30	5	611250	611319	Undet	NNN	0	0	2024-08-22	39.50	-16.70	Ile	2024-07-27	pseudo
scaffold_30	6	837449	837522	Thr	AGT	0	0	2024-07-29	19.60	2024-10-10	Thr	2024-07-28	secondary filtered
scaffold_30	7	946480	946551	Lys	TTT	0	0	2024-02-27	53.20	-26.00	Ala	2024-06-14	pseudo,IPD:-6.20
scaffold_30	8	1024768	1024841	Undet	NNN	0	0	2024-03-21	18.70	2.60	Ile	2024-07-11	pseudo
scaffold_30	9	1063255	1063329	Gly	GCC	0	0	51.9	41.90	10.00	Thr	50.3	IPD:-29.20,secondary filtered
scaffold_30	10	1076833	1076905	Thr	GGT	0	0	2024-08-31	27.60	4.20	Cys	2024-02-24	pseudo,IPD:-3.30
scaffold_30	11	1083044	1083116	Thr	GGT	0	0	54.3	34.10	20.20	Thr	38.1	secondary filtered
scaffold_30	12	1083283	1083355	Thr	GGT	0	0	54.7	49.60	2024-10-05	Ile	44.7	IPD:-4.10,secondary filtered
scaffold_30	13	1218092	1218164	Ser	TGA	0	0	35.7	61.20	-25.50	Cys	2024-01-19	pseudo,IPD:-10.90
scaffold_30	14	1396554	1396631	Ala	GGC	1396592	1396595	22.0	18.80	3.20	Thr	2024-09-15	pseudo,IPD:-20.80
scaffold_30	15	1494878	1494950	Thr	GGT	0	0	41.8	40.10	1.70	Ile	33.5	pseudo,IPD:-12.00
scaffold_30	16	1800125	1800197	Thr	GGT	0	0	34.7	37.70	-3.00	Ile	28.0	pseudo,IPD:-8.10
scaffold_30	17	2405776	2405848	Thr	AGT	0	0	38.1	37.80	0.30	Cys	38.0	pseudo,IPD:-7.90
scaffold_30	18	2419944	2420018	Ala	GGC	0	0	57.5	47.50	10.00	Thr	55.7	IPD:-19.40,secondary filtered
scaffold_30	19	2538222	2538295	Ser	GCT	0	0	2024-06-29	22.70	6.90	Thr	2024-08-28	IPD:-28.80,secondary filtered
scaffold_30	20	2837996	2837924	Undet	NNN	0	0	2024-01-25	36.80	-11.70	Ile	2024-09-24	pseudo
scaffold_30	21	2801331	2801247	Undet	NNN	0	0	2024-08-26	16.00	10.80	Lys	15.0	secondary filtered
scaffold_30	22	2702152	2702080	Ser	GCT	0	0	33.9	33.00	0.90	Cys	2024-03-27	pseudo,IPD:-33.60
scaffold_30	23	2651178	2651112	Undet	NNN	0	0	2024-01-20	20.00	0.10	Cys	2024-01-11	pseudo
scaffold_30	24	2581370	2581304	Asp	GTC	0	0	2024-06-20	29.70	-9.10	Cys	2024-03-12	pseudo,IPD:-12.30
scaffold_30	25	2536881	2536810	Ser	GGA	0	0	2024-06-20	26.20	-5.60	Arg	2024-02-10	pseudo,IPD:-10.20,trunc_end:11
scaffold_30	26	2408179	2408107	Thr	GGT	0	0	53.9	41.30	12.60	Ile	44.9	IPD:-0.30,secondary filtered
scaffold_30	27	2314026	2313954	Ala	GGC	0	0	39.6	43.20	-3.60	Trp	2024-03-30	pseudo,IPD:-15.10
scaffold_30	28	2062228	2062156	Arg	TCT	0	0	33.3	37.90	-4.60	Thr	33.5	pseudo,IPD:-4.70
scaffold_30	29	1705793	1705719	Ala	GGC	0	0	57.5	47.50	10.00	Thr	55.7	IPD:-19.40,secondary filtered
scaffold_30	30	1081248	1081174	Ala	AGC	0	0	2024-02-22	17.80	4.40	Thr	2024-08-14	pseudo,IPD:-22.70
scaffold_30	31	1076630	1076558	Thr	GGT	0	0	46.6	38.70	7.90	Cys	47.4	IPD:-5.70,secondary filtered
scaffold_30	32	1063084	1063010	Asp	ATC	0	0	57.4	47.40	10.00	Thr	55.7	IPD:-32.80,secondary filtered
scaffold_30	33	828437	828366	Thr	AGT	0	0	48.2	43.80	4.40	Gly	42.1	pseudo,IPD:-10.50
scaffold_30	34	658872	658800	Thr	GGT	0	0	60.3	43.40	16.90	Thr	54.7	secondary filtered
scaffold_30	35	481640	481569	Sup	TCA	0	0	2024-09-20	29.20	-8.30	Lys	2024-09-28	pseudo,IPD:-28.90
scaffold_30	36	373055	372984	Undet	NNN	0	0	2024-03-24	37.70	-13.40	Gly	2024-05-17	pseudo
scaffold_30	37	293692	293621	Thr	AGT	0	0	32.3	28.20	2024-10-04	Thr	2024-02-18	pseudo
scaffold_30	38	179510	179441	Asp	GTC	0	0	2024-01-21	31.70	-10.60	Arg	2024-05-11	pseudo,IPD:-18.90
scaffold_30	39	159915	159843	Thr	GGT	0	0	33.9	26.80	2024-10-07	Cys	2024-01-24	IPD:-6.30,secondary filtered
scaffold_31	1	25027	25099	Ala	GGC	0	0	2024-05-21	27.90	-6.40	Ile	2024-08-14	pseudo,IPD:-24.30
scaffold_31	2	44981	45053	Thr	GGT	0	0	55.4	46.40	9.00	Thr	48.8	secondary filtered
scaffold_31	3	600269	600341	Thr	GGT	0	0	56.0	44.60	11.40	Thr	56.9	secondary filtered
scaffold_31	4	638414	638486	Thr	GGT	0	0	38.9	23.90	15.00	Cys	39.5	IPD:-0.60,secondary filtered
scaffold_31	5	1158645	1158717	Undet	NNN	0	0	2024-01-23	41.70	-18.60	Gly	2024-03-23	pseudo
scaffold_31	6	1302861	1302934	Val	GAC	0	0	34.0	26.60	7.40	Gln	2024-01-11	IPD:-11.10,secondary filtered
scaffold_31	7	1428117	1428189	Thr	AGT	0	0	51.0	49.00	2.00	Thr	39.6	pseudo
scaffold_31	8	1811078	1811152	Ala	GGC	0	0	50.8	42.30	8.50	Thr	55.0	IPD:-20.80,secondary filtered
scaffold_31	9	1852794	1852866	Thr	GGT	0	0	45.4	28.40	17.00	Thr	39.9	secondary filtered
scaffold_31	10	1986558	1986632	Ala	GGC	0	0	61.2	53.00	8.20	Thr	59.5	IPD:-13.90,secondary filtered
scaffold_31	11	2013508	2013578	Ala	GGC	0	0	2024-07-24	2024-10-18	6.60	Thr	2024-09-13	IPD:-14.40,secondary filtered
scaffold_31	12	2049301	2049366	Pro	GGG	0	0	39.0	30.40	8.60	Trp	38.2	IPD:-45.80,secondary filtered
scaffold_31	13	2252546	2252620	Ser	TGA	0	0	23.0	47.70	-24.70	Cys	2024-06-11	pseudo,IPD:-1.50,trunc_start:5
scaffold_31	14	2379744	2379809	Undet	NNN	0	0	35.9	26.40	9.50	Thr	31.6	secondary filtered
scaffold_31	15	2819464	2819388	Ala	GGC	0	0	2024-01-20	18.70	1.40	Cys	-1.2	pseudo,IPD:-11.60
scaffold_31	16	2288337	2288272	His	GTG	0	0	2024-03-25	36.30	-11.00	Arg	2024-08-21	pseudo,IPD:-28.90
scaffold_31	17	2151982	2151910	Lys	TTT	0	0	79.3	62.20	2024-10-17	Lys	105.0	high confidence set
scaffold_31	18	2151620	2151546	Lys	TTT	0	0	63.1	49.10	14.00	Lys	86.8	high confidence set
scaffold_31	19	2151256	2151184	Lys	TTT	0	0	82.8	61.80	21.00	Lys	110.7	high confidence set
scaffold_31	20	1986423	1986349	Ala	GGC	0	0	52.8	47.80	5.00	Thr	51.3	IPD:-16.40,secondary filtered
scaffold_31	21	1743092	1743019	Ser	ACT	0	0	2024-08-27	32.70	-4.90	Thr	2024-06-30	pseudo,IPD:-30.60
scaffold_31	22	1734231	1734160	Sup	TCA	0	0	2024-09-22	40.50	-17.60	Thr	2024-02-17	pseudo,IPD:-17.20
scaffold_31	23	1321397	1321325	Val	CAC	0	0	2024-04-28	22.00	6.40	Trp	2024-02-13	IPD:-13.20,secondary filtered
scaffold_31	24	619086	619015	Thr	AGT	0	0	58.5	51.10	7.40	Gly	55.5	IPD:-6.00,secondary filtered
scaffold_31	25	589300	589218	Ser	TGA	0	0	2024-07-22	36.00	-13.30	Lys	2024-07-04	pseudo,IPD:-9.00
scaffold_31	26	544519	544448	Ala	CGC	0	0	22.0	26.40	-4.40	Thr	19.0	pseudo,IPD:-9.60
scaffold_31	27	536595	536521	Ala	GGC	0	0	44.0	42.50	1.50	Thr	42.0	pseudo,IPD:-11.90
scaffold_31	28	510216	510152	Undet	NNN	0	0	2024-02-24	14.20	10.00	Cys	2024-06-09	secondary filtered
scaffold_31	29	492721	492649	Thr	GGT	0	0	57.6	45.10	12.50	Trp	48.1	IPD:-0.20,secondary filtered
scaffold_31	30	445735	445663	Ser	TGA	0	0	2024-08-25	51.40	-25.60	Thr	2024-09-09	pseudo,IPD:-6.30
scaffold_31	31	424921	424849	Ser	AGA	0	0	2024-07-26	17.40	9.30	Thr	22.0	IPD:-22.00,secondary filtered
scaffold_31	32	299333	299261	Thr	AGT	0	0	42.8	34.80	8.00	Cys	38.0	IPD:-6.50,secondary filtered
scaffold_31	33	155545	155478	Gly	GCC	0	0	2024-01-22	30.90	-8.80	Arg	2024-07-08	pseudo,IPD:-8.70
scaffold_31	34	105075	105001	Ala	GGC	0	0	48.2	38.10	2024-10-10	Thr	48.2	IPD:-25.10,secondary filtered
scaffold_32	1	458157	458231	Ala	GGC	0	0	45.0	43.50	1.50	Thr	43.3	pseudo,IPD:-8.40
scaffold_32	2	596602	596676	Ala	GGC	0	0	57.5	47.50	10.00	Thr	55.7	IPD:-19.40,secondary filtered
scaffold_32	3	1072435	1072509	Thr	AGT	0	0	32.6	25.70	6.90	Thr	2024-03-21	secondary filtered
scaffold_32	4	1385706	1385777	Thr	TGT	0	0	55.1	50.10	5.00	His	56.8	IPD:-7.50,secondary filtered
scaffold_32	5	1651547	1651619	Thr	GGT	0	0	62.1	51.80	10.30	Thr	60.4	secondary filtered
scaffold_32	6	1656732	1656802	Ser	AGA	0	0	30.0	37.00	-7.00	Ala	2024-07-17	pseudo,IPD:-17.70
scaffold_32	7	1768936	1769008	Lys	TTT	1768973	1768975	48.6	51.50	-2.90	His	55.3	pseudo,IPD:-35.40
scaffold_32	8	1868682	1868754	Ala	GGC	0	0	2024-02-24	24.00	0.20	Thr	2024-05-15	pseudo,IPD:-16.10
scaffold_32	9	2027420	2027492	Asp	GTC	0	0	33.3	27.80	5.50	Thr	2024-09-28	IPD:-37.60,secondary filtered
scaffold_32	10	2306944	2307017	Ser	GCT	0	0	2024-03-29	33.60	-4.30	Thr	2024-03-26	pseudo,IPD:-26.30
scaffold_32	11	2434136	2434208	Thr	GGT	0	0	60.8	51.60	9.20	Thr	50.8	secondary filtered
scaffold_32	12	2482201	2482128	Ser	TGA	0	0	2024-09-21	53.30	-31.40	Lys	2024-05-14	pseudo,IPD:-30.40,trunc_start:4
scaffold_32	13	2433933	2433861	Thr	GGT	0	0	2024-05-22	30.40	-7.90	Thr	2024-03-10	pseudo,trunc_start:7
scaffold_32	14	2425778	2425707	Ala	AGC	0	0	2024-08-23	27.60	-3.80	Trp	2024-02-09	pseudo,IPD:-16.10
scaffold_32	15	2397197	2397135	Undet	NNN	0	0	37.9	22.40	15.50	Ile	31.4	secondary filtered
scaffold_32	16	1217011	1216939	Thr	GGT	0	0	37.8	30.30	7.50	His	31.4	IPD:-11.80,secondary filtered
scaffold_32	17	420376	420304	Thr	CGT	0	0	61.9	44.60	17.30	Thr	55.0	secondary filtered
scaffold_32	18	198210	198138	Thr	GGT	0	0	44.2	35.00	9.20	Ile	48.6	IPD:-23.40,secondary filtered
scaffold_33	1	103849	103919	Gly	GCC	0	0	81.0	61.50	19.50	Gly	106.0	high confidence set
scaffold_33	2	213951	214025	Ala	AGC	0	0	45.4	42.00	3.40	Thr	42.9	pseudo,IPD:-20.90
scaffold_33	3	415442	415515	Ser	GCT	0	0	34.2	42.90	-8.70	Thr	2024-02-19	pseudo,IPD:-19.20
scaffold_33	4	524861	524933	Arg	TCT	0	0	36.1	41.30	-5.20	Thr	37.6	pseudo,IPD:-6.00
scaffold_33	5	588992	589066	Ala	GGC	0	0	44.8	40.30	4.50	Thr	44.3	pseudo,IPD:-25.70
scaffold_33	6	762971	763043	Val	GAC	0	0	2024-03-22	28.90	-6.60	Thr	2024-08-22	pseudo,IPD:-35.50,trunc_end:10
scaffold_33	7	907339	907410	Undet	NNN	0	0	32.5	43.90	-11.40	Gly	2024-08-27	pseudo
scaffold_33	8	1051451	1051524	Ser	AGA	0	0	49.4	45.90	3.50	Arg	56.0	pseudo,IPD:-58.80
scaffold_33	9	1111044	1111116	Undet	NNN	0	0	2024-09-21	18.40	3.50	Thr	2024-07-25	pseudo
scaffold_33	10	1125157	1125228	Undet	NNN	0	0	2024-01-22	53.90	-31.80	Gly	2024-02-16	pseudo
scaffold_33	11	1385888	1385961	Thr	GGT	0	0	51.0	41.20	9.80	Thr	51.6	secondary filtered
scaffold_33	12	1543568	1543646	Sup	TCA	0	0	30.0	39.20	-9.20	Lys	29.0	pseudo,IPD:-29.00,trunc_start:32
scaffold_33	13	1713518	1713591	Ser	TGA	0	0	33.9	62.10	-28.20	Thr	2024-01-26	pseudo,IPD:-8.40
scaffold_33	14	1805283	1805355	Ala	GGC	0	0	39.7	42.50	-2.80	Cys	31.9	pseudo,IPD:-21.40
scaffold_33	15	1839082	1839154	Thr	GGT	0	0	63.9	47.00	16.90	Thr	54.0	secondary filtered
scaffold_33	16	1873997	1874071	Ala	GGC	0	0	59.6	49.60	10.00	Thr	62.3	IPD:-27.90,secondary filtered
scaffold_33	17	1923971	1924043	Thr	GGT	0	0	30.2	38.90	-8.70	Cys	34.0	pseudo,IPD:-5.50
scaffold_33	18	2125236	2125308	Thr	GGT	0	0	57.3	35.00	22.30	Cys	64.0	IPD:-5.70,secondary filtered
scaffold_33	19	2262430	2262498	Ser	GCT	0	0	2024-09-21	24.20	-2.30	Cys	2024-09-17	pseudo,IPD:-17.90
scaffold_33	20	2420427	2420499	Ala	AGC	0	0	23.0	27.30	-4.30	Thr	2024-07-11	pseudo,IPD:-6.90
scaffold_33	21	2485091	2485164	Thr	AGT	0	0	2024-04-20	2024-10-21	-0.70	Thr	2024-01-15	pseudo
scaffold_33	22	2540749	2540820	Ala	GGC	0	0	42.3	33.50	8.80	Thr	24.0	IPD:-6.60,secondary filtered
scaffold_33	23	2500349	2500275	Ala	GGC	0	0	54.9	48.00	6.90	Thr	52.7	IPD:-18.50,secondary filtered
scaffold_33	24	2141451	2141376	Ser	GCT	0	0	2024-04-27	22.30	2024-10-05	Thr	2024-09-18	IPD:-18.90,trunc_start:1,secondary filtered
scaffold_33	25	2129646	2129572	Ala	GGC	0	0	47.1	40.10	7.00	Thr	44.5	IPD:-17.70,secondary filtered
scaffold_33	26	2096693	2096621	Undet	NNN	0	0	2024-09-24	19.30	5.60	Arg	2024-02-26	secondary filtered
scaffold_33	27	1966655	1966580	Undet	NNN	0	0	2024-05-29	29.90	-0.40	Thr	42.7	pseudo
scaffold_33	28	1924428	1924355	Gly	GCC	0	0	32.5	43.10	-10.60	Ala	2024-01-29	pseudo,IPD:-21.60
scaffold_33	29	1688953	1688881	Ser	TGA	0	0	38.6	63.60	-25.00	Ile	27.0	pseudo,IPD:-0.40
scaffold_33	30	1613104	1613030	Ala	GGC	0	0	48.2	38.00	10.20	Thr	48.7	IPD:-20.70,secondary filtered
scaffold_33	31	1264490	1264418	Ser	AGA	0	0	42.4	2024-10-29	13.30	Thr	2024-07-31	IPD:-31.70,secondary filtered
scaffold_33	32	1259956	1259885	Undet	NNN	0	0	33.8	46.30	-12.50	Gly	26.0	pseudo
scaffold_33	33	214885	214813	Ser	TGA	0	0	2024-06-27	50.80	-23.20	Lys	2024-05-17	pseudo,IPD:-29.50
scaffold_34	1	87277	87345	Asn	ATT	0	0	2024-02-20	35.00	-14.80	Cys	2024-07-18	pseudo,IPD:-26.50
scaffold_34	2	92587	92661	Ala	GGC	0	0	57.5	47.50	10.00	Thr	55.7	IPD:-19.40,secondary filtered
scaffold_34	3	124746	124818	Thr	GGT	0	0	63.9	47.00	16.90	Thr	54.0	secondary filtered
scaffold_34	4	587911	587985	Ala	GGC	0	0	68.5	47.90	20.60	Thr	70.7	IPD:-18.00,isotype mismatch
scaffold_34	5	661615	661689	Thr	GGT	0	0	43.0	29.80	13.20	Cys	2024-06-26	IPD:-2.00,secondary filtered
scaffold_34	6	802191	802265	Ala	GGC	0	0	53.1	43.00	2024-10-10	Thr	53.2	IPD:-18.60,secondary filtered
scaffold_34	7	861392	861464	Thr	GGT	0	0	59.6	42.70	16.90	Thr	46.6	secondary filtered
scaffold_34	8	944356	944430	Ala	GGC	0	0	48.2	41.20	7.00	Thr	43.9	IPD:-20.80,secondary filtered
scaffold_34	9	1008786	1008860	Ala	GGC	0	0	38.6	45.70	-7.10	Thr	34.5	pseudo,IPD:-18.90
scaffold_34	10	1061713	1061787	Ala	AGC	0	0	48.9	38.80	2024-10-10	Thr	49.4	IPD:-18.50,secondary filtered
scaffold_34	11	1150720	1150793	Thr	GGT	0	0	2024-03-26	20.00	6.30	Trp	2024-03-15	IPD:-5.90,secondary filtered
scaffold_34	12	1384841	1384915	Ala	GGC	0	0	57.5	47.50	10.00	Thr	55.7	IPD:-19.40,secondary filtered
scaffold_34	13	1690202	1690274	Ile	GAT	0	0	52.8	38.90	13.90	Trp	44.0	IPD:-0.80,secondary filtered
scaffold_34	14	1775693	1775767	Ala	GGC	0	0	49.8	39.80	10.00	Trp	46.7	IPD:-17.20,secondary filtered
scaffold_34	15	2034707	2034787	Ala	GGC	2034744	2034751	2024-05-25	2024-10-31	-5.60	Thr	35.0	pseudo,IPD:-26.90
scaffold_34	16	2061823	2061895	Undet	NNN	0	0	42.2	37.80	4.40	Cys	38.7	pseudo
scaffold_34	17	2506669	2506597	Undet	NNN	0	0	33.6	43.30	-9.70	Arg	2024-08-21	pseudo
scaffold_34	18	2348995	2348928	Gly	GCC	0	0	2024-04-20	28.80	-8.40	Lys	2024-04-13	pseudo,IPD:-13.40
scaffold_34	19	2335805	2335733	Thr	GGT	0	0	35.5	37.80	-2.30	Ile	2024-09-24	pseudo,IPD:-10.10
scaffold_34	20	2198965	2198882	Gly	GCC	0	0	2024-03-21	38.30	-17.00	Arg	2024-02-15	pseudo,IPD:-14.10
scaffold_34	21	2137933	2137863	Thr	TGT	0	0	2024-01-27	33.00	-5.90	Cys	33.4	pseudo,IPD:-16.20
scaffold_34	22	2047855	2047779	Thr	GGT	2047818	2047815	2024-06-21	24.30	-2.70	Trp	2024-04-22	pseudo,IPD:-1.80
scaffold_34	23	1939896	1939822	Ala	GGC	0	0	53.5	47.10	6.40	Thr	51.2	IPD:-21.20,secondary filtered
scaffold_34	24	1843923	1843851	Thr	GGT	0	0	55.0	51.10	3.90	His	39.0	IPD:-0.70,secondary filtered
scaffold_34	25	1724742	1724670	Ala	GGC	0	0	50.4	35.40	15.00	Ala	39.7	secondary filtered
scaffold_34	26	1563562	1563490	Thr	AGT	0	0	44.9	43.10	1.80	Ile	35.7	pseudo,IPD:-5.70
scaffold_34	27	1150445	1150372	Thr	GGT	0	0	46.8	31.40	15.40	Thr	42.4	secondary filtered
scaffold_34	28	978499	978427	Thr	GGT	0	0	45.9	42.90	3.00	Ile	34.2	pseudo,IPD:-7.50
scaffold_34	29	933951	933880	Undet	NNN	0	0	45.9	35.70	10.20	Thr	40.4	secondary filtered
scaffold_34	30	903245	903173	Ser	TGA	0	0	2024-07-23	56.50	-32.80	Ile	2024-05-17	pseudo,IPD:-10.50
scaffold_34	31	810365	810293	Thr	GGT	0	0	2024-01-29	2024-10-18	11.00	Ile	2024-03-21	IPD:-2.50,secondary filtered
scaffold_34	32	810116	810048	Thr	GGT	0	0	2024-07-24	0.00	24.70	Trp	22.0	pseudo,IPD:-8.20
scaffold_34	33	802138	802064	Ala	GGC	0	0	49.1	46.00	2024-10-03	Thr	47.3	pseudo,IPD:-14.70
scaffold_34	34	502860	502788	Thr	GGT	0	0	52.8	42.10	10.70	Ile	39.6	IPD:0.00,secondary filtered
scaffold_34	35	292166	292093	Ser	GCT	0	0	37.9	37.20	0.70	Thr	37.2	pseudo,IPD:-37.20
scaffold_34	36	271952	271881	Thr	AGT	0	0	2024-02-26	28.70	-2.50	Val	20.0	pseudo,IPD:-13.40
scaffold_34	37	171727	171653	Ala	GGC	0	0	31.2	37.80	-6.60	Thr	2024-09-26	pseudo,IPD:-15.10
scaffold_34	38	86621	86547	Ala	GGC	0	0	54.9	48.00	6.90	Thr	52.7	IPD:-18.50,secondary filtered
scaffold_34	39	19581	19504	Ser	AGA	0	0	43.5	40.50	3.00	Thr	50.1	pseudo,IPD:-62.00
scaffold_34	40	10223	10152	Undet	NNN	0	0	2024-02-29	43.90	-14.70	Gly	2024-02-20	pseudo
scaffold_35	1	45788	45860	Ala	AGC	0	0	2024-05-25	24.90	0.60	Thr	21.0	pseudo,IPD:-25.10
scaffold_35	2	188671	188739	Asp	GTC	0	0	2024-02-21	39.40	-18.20	Arg	2024-05-12	pseudo,IPD:-25.60
scaffold_35	3	355337	355411	Ala	GGC	0	0	57.5	47.50	10.00	Thr	55.7	IPD:-19.40,secondary filtered
scaffold_35	4	568825	568896	Gln	TTG	0	0	72.6	45.70	26.90	Gln	112.0	high confidence set
scaffold_35	5	1022872	1022944	Gly	CCC	0	0	2024-05-27	16.00	11.50	Thr	2024-02-13	IPD:-7.80,secondary filtered
scaffold_35	6	1113984	1114056	Phe	GAA	0	0	2024-08-29	23.00	6.80	Cys	2024-04-24	IPD:-11.10,secondary filtered
scaffold_35	7	1279117	1279189	Thr	GGT	0	0	54.5	40.90	13.60	Ile	41.2	IPD:-1.40,secondary filtered
scaffold_35	8	1467180	1467251	Undet	NNN	0	0	2024-05-25	37.70	-12.20	Gly	2024-06-13	pseudo
scaffold_35	9	1588410	1588484	Ala	GGC	0	0	52.8	47.50	5.30	Thr	51.1	IPD:-18.50,secondary filtered
scaffold_35	10	1617256	1617329	Sup	TCA	0	0	2024-06-24	45.80	-21.20	Thr	2024-09-29	pseudo,IPD:-29.90
scaffold_35	11	1637905	1637969	Undet	NNN	0	0	48.1	2024-10-30	18.00	Thr	42.2	secondary filtered
scaffold_35	12	1639971	1640045	Ala	GGC	0	0	40.1	38.80	1.30	Thr	2024-03-31	pseudo,IPD:-29.00
scaffold_35	13	1691229	1691303	Ala	AGC	0	0	53.4	47.30	2024-10-06	Cys	49.5	IPD:-19.00,secondary filtered
scaffold_35	14	1932589	1932660	Gln	TTG	0	0	65.7	38.80	26.90	Gln	103.5	high confidence set
scaffold_35	15	1933212	1933283	Gln	CTG	0	0	32.8	13.80	19.00	Gln	54.9	secondary filtered
scaffold_35	16	1970607	1970681	Ala	GGC	0	0	53.7	47.20	6.50	Ile	52.0	IPD:-21.60,secondary filtered
scaffold_35	17	1995973	1996046	Ser	GCT	0	0	2024-04-26	27.20	-0.80	Thr	2024-08-15	pseudo,IPD:-15.80
scaffold_35	18	2292340	2292420	Ile	AAT	0	0	2024-04-27	33.50	-6.10	Thr	2024-02-25	pseudo,IPD:-9.50
scaffold_35	19	2348016	2348087	Thr	AGT	0	0	34.2	35.70	-1.50	His	2024-04-29	pseudo,IPD:-11.10
scaffold_35	20	2435343	2435420	Thr	GGT	0	0	2024-08-22	25.50	-2.70	Lys	2024-08-11	pseudo,IPD:-2.90
scaffold_35	21	2495631	2495556	Ser	TGA	0	0	2024-06-28	57.30	-28.70	Lys	2024-05-18	pseudo,IPD:-19.00
scaffold_35	22	2397784	2397711	Ser	CGA	0	0	2024-03-26	41.90	-15.60	Thr	2024-07-22	pseudo,IPD:-22.70
scaffold_35	23	2345248	2345177	Thr	AGT	0	0	34.2	35.70	-1.50	His	2024-04-29	pseudo,IPD:-11.10
scaffold_35	24	1960067	1959996	Undet	NNN	0	0	33.8	46.30	-12.50	Gly	26.0	pseudo
scaffold_35	25	1933086	1933015	Glu	TTC	0	0	62.4	44.10	18.30	Gly	82.6	IPD:-41.60,isotype mismatch
scaffold_35	26	1916006	1915935	Undet	NNN	0	0	32.5	43.90	-11.40	Gly	2024-08-27	pseudo
scaffold_35	27	1637752	1637680	Thr	GGT	0	0	45.2	44.20	1.00	Cys	36.3	pseudo,IPD:-6.50
scaffold_35	28	1561849	1561783	Asp	ATC	0	0	2024-01-21	34.30	-13.20	Ala	2024-03-18	pseudo,IPD:-18.30
scaffold_35	29	1201003	1200931	Ser	TGA	0	0	2024-07-25	52.20	-26.50	Ile	2024-04-10	pseudo,IPD:-5.50
scaffold_35	30	1113705	1113631	Thr	GGT	0	0	33.8	37.40	-3.60	Thr	32.4	pseudo
scaffold_35	31	1066018	1065947	Ala	AGC	0	0	35.0	29.90	2024-10-05	Thr	2024-08-28	IPD:-16.40,secondary filtered
scaffold_35	32	1059191	1059118	Thr	AGT	0	0	2024-01-31	34.30	-3.20	Ile	2024-01-16	pseudo,IPD:-1.20
scaffold_35	33	898023	897949	Ala	GGC	0	0	55.9	46.50	9.40	Cys	50.7	IPD:-16.40,secondary filtered
scaffold_35	34	809805	809725	Gly	GCC	0	0	2024-03-26	21.60	4.70	Thr	2024-08-20	pseudo,IPD:-28.70
scaffold_35	35	260694	260622	Thr	GGT	0	0	60.4	47.40	13.00	Ile	49.3	IPD:-0.60,secondary filtered
scaffold_35	36	155479	155405	Ala	GGC	0	0	36.3	36.30	0.00	Thr	32.2	pseudo,IPD:-11.40
scaffold_35	37	155233	155159	Ala	GGC	0	0	55.5	46.10	9.40	Thr	52.6	IPD:-16.30,secondary filtered
scaffold_36	1	196149	196221	Thr	GGT	0	0	57.7	42.70	15.00	Thr	46.6	secondary filtered
scaffold_36	2	225486	225560	Ala	GGC	0	0	57.5	47.50	10.00	Thr	55.7	IPD:-19.40,secondary filtered
scaffold_36	3	478058	478130	Ala	GGC	0	0	42.2	39.20	3.00	Thr	33.6	pseudo,IPD:-14.30
scaffold_36	4	548422	548493	Val	AAC	0	0	2024-01-29	21.20	7.90	Cys	2024-08-20	IPD:-20.80,secondary filtered
scaffold_36	5	1228838	1228912	Ala	GGC	0	0	54.0	47.00	7.00	Thr	49.3	IPD:-17.90,secondary filtered
scaffold_36	6	1255998	1256071	Ser	AGA	0	0	41.3	38.00	3.30	Thr	49.4	pseudo,IPD:-49.40
scaffold_36	7	1272399	1272473	Thr	AGT	0	0	33.5	2024-10-27	6.40	Thr	2024-02-23	secondary filtered
scaffold_36	8	1953378	1953450	Thr	GGT	0	0	2024-07-30	21.30	9.40	Cys	35.6	IPD:-13.00,secondary filtered
scaffold_36	9	2290866	2290938	Ser	TGA	0	0	39.8	64.60	-24.80	Ile	32.7	pseudo,IPD:-6.30
scaffold_36	10	2325871	2325786	Ser	GGA	0	0	2024-06-22	27.90	-5.30	Cys	2024-08-28	pseudo,IPD:-28.80
scaffold_36	11	2100144	2100074	Asp	GTC	0	0	23.0	36.60	-13.60	Pro	2024-05-14	pseudo,IPD:-14.50
scaffold_36	12	2027090	2027019	Gly	CCC	0	0	65.1	39.40	25.70	Gly	78.2	high confidence set
scaffold_36	13	1953152	1953079	Thr	GGT	0	0	2024-03-24	30.50	-6.20	Cys	33.4	pseudo,IPD:-21.90
scaffold_36	14	1708402	1708331	Undet	NNN	0	0	2024-06-21	39.70	-18.10	Gly	2024-09-17	pseudo
scaffold_36	15	1619901	1619828	Ser	TGA	0	0	2024-03-25	53.20	-27.90	Arg	2024-06-27	pseudo,IPD:-31.60
scaffold_36	16	1518995	1518923	Val	GAC	0	0	34.6	36.20	-1.60	Ile	37.4	pseudo,IPD:-15.80
scaffold_36	17	1493185	1493113	Thr	GGT	0	0	41.3	31.70	9.60	Thr	32.2	secondary filtered
scaffold_36	18	1251637	1251565	Undet	NNN	0	0	2024-07-27	32.70	-5.00	Lys	2024-07-27	pseudo
scaffold_36	19	887149	887077	Pro	CGG	0	0	2024-06-28	25.50	2024-10-03	Cys	2024-09-27	pseudo,IPD:-26.50
scaffold_36	20	750120	750049	Val	AAC	0	0	28.0	31.20	-3.20	Thr	19.0	pseudo,IPD:-19.00
scaffold_36	21	567197	567125	Ala	GGC	0	0	56.1	39.50	16.60	Thr	46.1	IPD:-13.10,secondary filtered
scaffold_36	22	394678	394604	Ala	GGC	0	0	54.9	48.00	6.90	Thr	52.7	IPD:-18.50,secondary filtered
scaffold_36	23	341131	341057	Ala	GGC	0	0	54.9	48.00	6.90	Thr	52.7	IPD:-18.50,secondary filtered
scaffold_36	24	315340	315268	Ala	AGC	0	0	38.8	32.60	6.20	Thr	33.8	IPD:-23.20,secondary filtered
scaffold_36	25	254533	254462	Undet	NNN	0	0	20.0	32.10	-12.10	Gly	2024-03-09	pseudo
scaffold_36	26	116420	116347	Arg	ACG	0	0	69.5	49.60	19.90	Arg	88.3	high confidence set
scaffold_36	27	8883	8803	Ser	GCT	0	0	2024-02-21	29.60	-8.40	Pro	2024-06-14	pseudo,IPD:-14.60
scaffold_37	1	243905	243979	Ala	GGC	0	0	57.5	47.50	10.00	Thr	55.7	IPD:-19.40,secondary filtered
scaffold_37	2	496791	496863	Thr	GGT	0	0	45.3	37.30	8.00	Cys	35.7	IPD:-1.10,secondary filtered
scaffold_37	3	762380	762454	Ala	GGC	0	0	52.8	47.80	5.00	Thr	51.3	IPD:-16.40,secondary filtered
scaffold_37	4	1138072	1138145	Undet	NNN	0	0	44.6	35.50	2024-10-09	Cys	40.9	secondary filtered
scaffold_37	5	1410603	1410675	Undet	NNN	0	0	52.9	41.60	11.30	Ile	47.5	secondary filtered
scaffold_37	6	1425766	1425838	Undet	NNN	0	0	43.0	40.00	3.00	Thr	38.9	pseudo
scaffold_37	7	1551463	1551537	Ala	GGC	0	0	46.4	39.30	2024-10-07	Thr	46.2	IPD:-17.40,secondary filtered
scaffold_37	8	1565495	1565568	Ser	GCT	0	0	43.1	35.70	7.40	Thr	42.4	IPD:-60.30,secondary filtered
scaffold_37	9	1816044	1816118	Ala	GGC	0	0	50.8	46.70	2024-10-04	Thr	47.2	pseudo,IPD:-18.00
scaffold_37	10	2046093	2046165	Undet	NNN	0	0	2024-01-22	32.70	-10.60	Ile	2024-04-16	pseudo
scaffold_37	11	2355756	2355829	Ser	GGA	0	0	2024-07-23	31.70	-8.00	Cys	2024-05-13	pseudo,IPD:-13.50
scaffold_37	12	2246668	2246596	Ala	AGC	0	0	40.5	35.60	4.90	Thr	33.2	pseudo,IPD:-18.00
scaffold_37	13	2238245	2238174	Ala	GGC	0	0	30.0	32.70	-2.70	Ile	2024-03-14	pseudo,IPD:-13.70
scaffold_37	14	2214351	2214278	Ser	AGA	0	0	51.8	53.40	-1.60	Thr	54.0	pseudo,IPD:-53.30
scaffold_37	15	2160162	2160091	Gly	TCC	0	0	2024-02-23	38.50	-15.30	Gly	2024-02-13	pseudo
scaffold_37	16	2053406	2053333	Undet	NNN	0	0	2024-01-21	27.80	-6.70	Thr	2024-07-31	pseudo
scaffold_37	17	2036205	2036132	Cys	ACA	0	0	2024-05-22	31.90	-9.40	Thr	32.6	pseudo,IPD:-10.40
scaffold_37	18	1840777	1840705	Ser	GGA	0	0	49.0	38.80	10.20	Cys	39.5	IPD:-32.20,secondary filtered
scaffold_37	19	1831386	1831311	Ser	AGA	0	0	2024-04-23	27.90	-4.50	Ile	2024-06-15	pseudo,IPD:-15.60
scaffold_37	20	1815892	1815818	Ala	GGC	0	0	41.4	41.70	-0.30	Trp	38.8	pseudo,IPD:-21.20
scaffold_37	21	1806165	1806094	Undet	NNN	0	0	2024-05-25	37.70	-12.20	Gly	2024-06-13	pseudo
scaffold_37	22	1279979	1279907	Leu	CAA	0	0	2024-04-29	37.60	-8.20	Ile	2024-01-29	pseudo,IPD:-29.30
scaffold_37	23	1137883	1137819	Thr	GGT	0	0	2024-08-23	14.40	9.40	Cys	2024-04-15	IPD:-1.80,secondary filtered
scaffold_37	24	1057547	1057476	Undet	NNN	0	0	2024-05-25	37.70	-12.20	Gly	2024-06-13	pseudo
scaffold_37	25	716427	716355	Thr	AGT	0	0	34.7	23.00	11.70	Cys	28.0	IPD:-5.30,secondary filtered
scaffold_37	26	671509	671437	Thr	GGT	0	0	57.6	47.80	9.80	Ile	49.8	IPD:-1.80,secondary filtered
scaffold_37	27	511359	511286	Ala	AGC	0	0	37.3	33.90	3.40	Cys	34.0	pseudo,IPD:-13.20
scaffold_37	28	496417	496344	Thr	GGT	0	0	35.3	29.30	6.00	Thr	2024-09-25	secondary filtered
scaffold_37	29	143000	142925	Undet	NNN	0	0	2024-09-29	38.10	-8.20	Cys	2024-04-22	pseudo
scaffold_38	1	572449	572521	Ala	GGC	0	0	2024-08-29	34.40	-4.60	Thr	2024-02-23	pseudo,IPD:-15.60
scaffold_38	2	575759	575833	Asn	GTT	0	0	2024-03-23	50.50	-27.20	Asn	2024-06-22	pseudo
scaffold_38	3	662082	662157	Undet	NNN	0	0	33.9	39.60	-5.70	Arg	35.6	pseudo
scaffold_38	4	1029938	1030012	Ala	GGC	0	0	57.5	47.50	10.00	Thr	55.7	IPD:-19.40,secondary filtered
scaffold_38	5	1329346	1329418	Thr	GGT	0	0	44.8	27.90	16.90	Trp	35.5	IPD:-5.10,secondary filtered
scaffold_38	6	1453091	1453163	Thr	GGT	0	0	41.6	35.10	6.50	Cys	40.6	IPD:-4.20,secondary filtered
scaffold_38	7	1473653	1473724	Thr	GGT	0	0	33.2	19.50	13.70	Cys	36.3	IPD:-10.40,secondary filtered
scaffold_38	8	1511216	1511288	Thr	GGT	0	0	58.5	45.40	2024-10-13	Ile	47.6	IPD:-1.30,secondary filtered
scaffold_38	9	1570201	1570440	Ser	ACT	1570244	1570403	2024-06-22	20.20	2.40	Arg	2024-03-24	pseudo,IPD:-36.30
scaffold_38	10	1766562	1766634	Thr	GGT	0	0	63.8	47.00	16.80	Trp	51.9	IPD:-2.90,secondary filtered
scaffold_38	11	1817944	1818016	Thr	GGT	0	0	50.3	35.10	15.20	Thr	39.0	secondary filtered
scaffold_38	12	2170499	2170570	Undet	NNN	0	0	40.7	46.90	-6.20	Gly	31.6	pseudo
scaffold_38	13	2384100	2384173	Phe	AAA	0	0	50.5	49.30	1.20	Arg	60.3	pseudo,IPD:-29.40
scaffold_38	14	2358648	2358578	Ala	GGC	0	0	2024-06-30	2024-10-24	6.50	Cys	2024-07-27	IPD:-12.60,secondary filtered
scaffold_38	15	2094453	2094379	Ala	GGC	0	0	46.9	43.70	3.20	Thr	40.5	pseudo,IPD:-9.20
scaffold_38	16	2063576	2063505	Ala	GGC	0	0	2024-04-22	20.50	1.90	Lys	2024-01-08	pseudo,IPD:-14.20
scaffold_38	17	1687658	1687588	Asp	GTC	0	0	22.0	37.10	-15.10	Ala	2024-09-17	pseudo,IPD:-25.70
scaffold_38	18	1593768	1593695	Ala	GGC	0	0	40.9	27.90	13.00	Thr	37.6	IPD:-29.10,secondary filtered
scaffold_38	19	1578958	1578886	Thr	GGT	0	0	33.9	37.30	-3.40	Cys	2024-08-31	pseudo,IPD:-8.30
scaffold_38	20	1480649	1480575	Ala	GGC	0	0	57.5	47.50	10.00	Thr	55.7	IPD:-19.40,secondary filtered
scaffold_38	21	1396160	1396089	Ala	AGC	0	0	2024-05-22	21.70	0.80	Ile	2024-03-14	pseudo,IPD:-11.40,trunc_start:3,trunc_end:13
scaffold_38	22	1143318	1143248	Thr	GGT	0	0	2024-05-28	31.20	-2.70	Thr	2024-01-24	pseudo,trunc_end:11
scaffold_38	23	1133760	1133688	Thr	AGT	0	0	53.5	49.50	4.00	Gly	49.6	pseudo,IPD:-13.10
scaffold_38	24	973672	973600	Thr	GGT	0	0	39.4	31.40	8.00	Cys	2024-08-29	IPD:-2.30,secondary filtered
scaffold_38	25	817235	817163	Thr	GGT	0	0	42.9	31.90	11.00	Cys	44.7	IPD:-5.50,secondary filtered
scaffold_38	26	598092	598018	Gly	GCC	0	0	47.7	44.80	2.90	Thr	46.6	pseudo,IPD:-26.50
scaffold_38	27	597124	597052	Thr	GGT	0	0	61.3	45.60	15.70	Thr	51.3	secondary filtered
scaffold_38	28	493008	492936	Leu	CAA	0	0	2024-02-27	33.60	-6.40	Thr	2024-05-21	pseudo,IPD:-31.90
scaffold_38	29	480344	480270	Thr	GGT	0	0	36.4	26.80	9.60	Ile	2024-08-19	IPD:-2.90,secondary filtered
scaffold_38	30	286407	286340	Undet	NNN	0	0	2024-03-21	22.00	-0.70	Thr	2024-08-18	pseudo
scaffold_39	1	246662	246750	SeC	TCA	0	0	2024-09-25	0.00	0.00	SeC	2024-09-24	secondary filtered
scaffold_39	2	330457	330529	Ser	GGA	0	0	46.9	39.50	7.40	Ile	41.1	IPD:-46.20,secondary filtered
scaffold_39	3	341294	341372	Ala	TGC	0	0	35.6	31.40	4.20	Thr	2024-07-20	pseudo,IPD:-1.10
scaffold_39	4	563414	563487	Thr	GGT	0	0	32.2	30.50	1.70	Thr	18.0	pseudo
scaffold_39	5	729970	730046	Ser	GGA	0	0	47.8	33.50	14.30	Thr	40.8	IPD:-49.50,secondary filtered
scaffold_39	6	865867	865938	Ser	TGA	0	0	2024-01-20	60.00	-39.90	Ile	2024-03-19	pseudo,IPD:-11.40
scaffold_39	7	1029355	1029427	Thr	AGT	0	0	48.8	41.30	7.50	Ile	39.5	IPD:-0.60,secondary filtered
scaffold_39	8	1404700	1404771	Gly	TCC	0	0	2024-04-22	52.00	-29.60	Gly	2024-02-15	pseudo
scaffold_39	9	1992045	1992119	Ser	TGA	0	0	32.0	50.50	-18.50	Ser	2024-04-20	pseudo
scaffold_39	10	2077246	2077318	Thr	GGT	0	0	54.8	38.20	16.60	Thr	43.4	secondary filtered
scaffold_39	11	2108100	2108172	Ile	AAT	0	0	2024-01-22	23.90	-1.80	Cys	2024-05-23	pseudo,IPD:-22.20
scaffold_39	12	2224178	2224253	Leu	CAG	0	0	2024-05-26	11.40	2024-10-15	Thr	2024-04-21	IPD:-21.40,secondary filtered
scaffold_39	13	2224108	2224035	Ala	AGC	0	0	2024-06-28	28.00	0.60	Thr	2024-05-31	pseudo,IPD:-18.90
scaffold_39	14	1443562	1443470	Ala	GGC	0	0	2024-04-26	17.80	8.60	Cys	7.0	IPD:-7.70,secondary filtered
scaffold_39	15	1285041	1284970	Ala	AGC	0	0	2024-05-27	32.20	-4.70	Ile	2024-07-14	pseudo,IPD:-8.60
scaffold_39	16	1101609	1101530	Undet	NNN	0	0	2024-07-23	27.40	-3.70	Ile	2024-09-20	pseudo
scaffold_39	17	1080497	1080425	Ala	GGC	0	0	2024-05-27	24.90	2.60	Thr	2024-04-21	pseudo,IPD:-17.50,trunc_start:1
scaffold_39	18	563363	563285	Thr	GGT	0	0	2024-02-23	29.30	-6.10	Cys	2024-02-18	pseudo,IPD:-17.50
scaffold_40	1	567261	567335	Ala	GGC	0	0	57.5	47.50	10.00	Thr	55.7	IPD:-19.40,secondary filtered
scaffold_40	2	925313	925389	Ala	AGC	0	0	37.6	35.10	2.50	Cys	2024-03-19	pseudo,IPD:-19.30
scaffold_40	3	1234582	1234654	Thr	GGT	0	0	41.3	30.00	11.30	Cys	45.6	IPD:-5.50,secondary filtered
scaffold_40	4	1319113	1319186	Undet	NNN	0	0	44.2	38.50	5.70	Arg	53.1	secondary filtered
scaffold_40	5	1539246	1539324	Arg	TCT	0	0	34.0	47.60	-13.60	Thr	2024-03-29	pseudo,IPD:-8.20
scaffold_40	6	1598125	1598199	Ala	GGC	0	0	44.1	37.50	6.60	Thr	41.0	IPD:-17.30,secondary filtered
scaffold_40	7	1705541	1705615	Thr	GGT	0	0	49.0	35.50	13.50	Thr	37.9	secondary filtered
scaffold_40	8	1974789	1974861	Thr	GGT	0	0	53.8	44.20	9.60	Trp	45.7	IPD:-2.80,secondary filtered
scaffold_40	9	2051573	2051638	His	GTG	0	0	2024-07-23	24.90	-1.20	Asn	2024-03-16	pseudo,IPD:-14.50
scaffold_40	10	1438075	1438004	Asn	GTT	0	0	2024-04-26	43.20	-16.80	Ala	2024-09-27	pseudo,IPD:-15.60
scaffold_40	11	1248447	1248375	Sup	TCA	0	0	33.9	39.00	-5.10	Ile	33.1	pseudo,IPD:-33.10
scaffold_40	12	929204	929132	Ser	TGA	0	0	39.8	64.60	-24.80	Ile	32.7	pseudo,IPD:-6.30
scaffold_40	13	788001	787928	Ser	GCT	0	0	39.8	39.00	0.80	Thr	41.7	pseudo,IPD:-56.70
scaffold_40	14	407681	407609	Ala	GGC	0	0	2024-01-22	28.40	-6.30	Thr	2024-03-10	pseudo,IPD:-23.20
scaffold_40	15	226072	226002	Undet	NNN	0	0	2024-05-30	31.20	-0.70	Lys	2024-04-25	pseudo
scaffold_40	16	171228	171155	Ser	GCT	0	0	37.2	30.80	6.40	Thr	37.2	IPD:-56.10,secondary filtered
scaffold_40	17	51260	51189	Thr	GGT	0	0	43.9	41.40	2.50	Thr	41.3	pseudo
scaffold_41	1	925705	925778	Arg	CCT	0	0	37.1	30.50	6.60	Thr	39.2	IPD:-30.10,secondary filtered
scaffold_41	2	1160526	1160598	Thr	GGT	0	0	68.4	48.30	2024-10-20	Ile	58.7	IPD:-0.80,secondary filtered
scaffold_41	3	1271091	1271163	Thr	GGT	0	0	60.1	43.40	16.70	Ile	48.9	IPD:-5.00,secondary filtered
scaffold_41	4	1920307	1920379	Undet	NNN	0	0	39.7	42.70	-3.00	Val	32.6	pseudo
scaffold_41	5	2089622	2089694	Ser	TGA	0	0	2024-03-24	50.40	-26.10	Ile	2024-08-16	pseudo,IPD:-3.70
scaffold_41	6	1823740	1823669	Undet	NNN	0	0	2024-09-22	39.50	-16.60	Gly	2024-03-18	pseudo
scaffold_41	7	1741741	1741669	Ala	GGC	0	0	51.7	48.80	2.90	Trp	45.1	pseudo,IPD:-23.40
scaffold_41	8	1692728	1692657	Undet	NNN	0	0	33.8	46.30	-12.50	Gly	26.0	pseudo
[truncated: 4,812 more rows]

## Sheet: Table S5
Table S5. Functional annotation of 26,865 protein-coding genes of A. hemprichii based on funannotate.
GeneID	TranscriptID	Feature	Contig	Start	Stop	Strand	Name	Product	Alias/Synonyms	EC_number	BUSCO	PfAM	InterPro	EggNog	COG	GO Terms	Secreted	Membrane	Protease	CAZyme	Notes
Ahemp_000001	Ahemp_000001-T1	mRNA	scaffold_1	5574	5945	-		hypothetical protein					IPR023214 HAD superfamily;IPR023298 P-type ATPase, transmembrane domain superfamily	ENOG503T9XP	P:(P) Inorganic ion transport and metabolism			2 (i58-78o84-103i)
Ahemp_000002	Ahemp_000002-T1	mRNA	scaffold_1	8026	16573	-		hypothetical protein				PF02535;PF18292;PF21116	IPR003689 Zinc/iron permease	ENOG503BEG6	P:(P) Inorganic ion transport and metabolism	GO_component: GO:0016020 - membrane [Evidence IEA];GO_function: GO:0046873 - metal ion transmembrane transporter activity [Evidence IEA];GO_process: GO:0055085 - transmembrane transport [Evidence IEA];GO_process: GO:0030001 - metal ion transport [Evidence IEA]		6 (o366-392i399-420o447-467i618-636o648-668i680-704o)
Ahemp_000003	Ahemp_000003-T1	mRNA	scaffold_1	33683	38137	+		hypothetical protein				PF01433;PF17900	IPR001930 Peptidase M1, alanine aminopeptidase/leukotriene A4 hydrolase;IPR014782 Peptidase M1, membrane alanine aminopeptidase;IPR034016 Aminopeptidase N-type	ENOG503BD0T	E:(E) Amino acid transport and metabolism;O:(O) Posttranslational modification, protein turnover, chaperones	GO_function: GO:0008270 - zinc ion binding [Evidence IEA];GO_function: GO:0008237 - metallopeptidase activity [Evidence IEA];GO_process: GO:0006508 - proteolysis [Evidence IEA]			M01
Ahemp_000004	Ahemp_000004-T1	mRNA	scaffold_1	49849	54140	+		hypothetical protein				PF11838	IPR001930 Peptidase M1, alanine aminopeptidase/leukotriene A4 hydrolase;IPR024571 ERAP1-like C-terminal domain;IPR033508 None	ENOG503BKD3	E:(E) Amino acid transport and metabolism;O:(O) Posttranslational modification, protein turnover, chaperones	GO_function: GO:0070006 - metalloaminopeptidase activity [Evidence IEA];GO_process: GO:0006508 - proteolysis [Evidence IEA];GO_process: GO:0002003 - angiotensin maturation [Evidence IEA]
Ahemp_000005	Ahemp_000005-T1	mRNA	scaffold_1	55126	62432	-		hypothetical protein				PF01433;PF11838	IPR001930 Peptidase M1, alanine aminopeptidase/leukotriene A4 hydrolase;IPR014782 Peptidase M1, membrane alanine aminopeptidase;IPR024571 ERAP1-like C-terminal domain;IPR034016 Aminopeptidase N-type	ENOG503BD0T	E:(E) Amino acid transport and metabolism;O:(O) Posttranslational modification, protein turnover, chaperones	GO_function: GO:0008270 - zinc ion binding [Evidence IEA];GO_function: GO:0008237 - metallopeptidase activity [Evidence IEA];GO_process: GO:0006508 - proteolysis [Evidence IEA]			M01
Ahemp_000006	Ahemp_000006-T1	mRNA	scaffold_1	64073	66034	-		hypothetical protein					IPR001930 Peptidase M1, alanine aminopeptidase/leukotriene A4 hydrolase;IPR014782 Peptidase M1, membrane alanine aminopeptidase;IPR033520 None	ENOG503BADC	E:(E) Amino acid transport and metabolism	GO_component: GO:0005789 - endoplasmic reticulum membrane [Evidence IEA];GO_function: GO:0008270 - zinc ion binding [Evidence IEA];GO_function: GO:0070006 - metalloaminopeptidase activity [Evidence IEA];GO_function: GO:0008237 - metallopeptidase activity [Evidence IEA];GO_process: GO:0006508 - proteolysis [Evidence IEA];GO_process: GO:0019885 - antigen processing and presentation of endogenous pe…		1 (o39-61i)
Ahemp_000007	Ahemp_000007-T1	mRNA	scaffold_1	67522	71341	+		hypothetical protein				PF00249	IPR001005 SANT/Myb domain;IPR009057 Homeobox-like domain superfamily	ENOG503BPIR	S:(S) Function unknown	GO_function: GO:0003677 - DNA binding [Evidence IEA]
Ahemp_000008	Ahemp_000008-T1	mRNA	scaffold_1	72167	75168	-		hypothetical protein				PF15400	IPR029234 Ciliary microtubule inner protein 4	ENOG503BTFU	S:(S) Function unknown
Ahemp_000009	Ahemp_000009-T1	mRNA	scaffold_1	75246	77451	+	TXN2	thioredoxin 2				PF00085;PF13098;PF13899	IPR012336 Thioredoxin-like fold;IPR013766 Thioredoxin domain;IPR017937 Thioredoxin, conserved site	ENOG503BT0I	O:(O) Posttranslational modification, protein turnover, chaperones	GO_process: GO:0045454 - cell redox homeostasis [Evidence IEA]
Ahemp_000010	Ahemp_000010-T1	mRNA	scaffold_1	80100	86952	-	WDYHV1	Protein N-terminal glutamine amidohydrolase		3.5.1.122	EOG091G0K1H	PF09764	IPR023128 Protein N-terminal glutamine amidohydrolase, alpha beta roll	ENOG503BB47	F:(F) Nucleotide transport and metabolism	GO_function: GO:0016811 - hydrolase activity, acting on carbon-nitrogen (but not peptide) bonds, in linear amides [Evidence IEA]
Ahemp_000011	Ahemp_000011-T1	mRNA	scaffold_1	87079	89730	+	ALG13_1	N-acetylglucosaminyldiphosphodolichol N-acetylglucosaminyltransferase catalytic subunit alg13				PF04101	IPR007235 Glycosyl transferase, family 28, C-terminal	ENOG503BCS6	O:(O) Posttranslational modification, protein turnover, chaperones;T:(T) Signal transduction mechanisms	GO_function: GO:0016758 - transferase activity, transferring hexosyl groups [Evidence IEA]
Ahemp_000012	Ahemp_000012-T1	mRNA	scaffold_1	93867	113454	-	PIP5K1B	Phosphatidylinositol 4-phosphate 5-kinase type-1 beta		2.7.1.68		PF01504	IPR002498 Phosphatidylinositol-4-phosphate 4/5-kinase, core;IPR023610 Phosphatidylinositol-4/5-phosphate 5/4-kinase;IPR027483 Phosphatidylinositol-4-phosphate 4/5-kinase, C-terminal domain superfamily;IPR027484 Phosphatidylinositol-4-phosphate 5-kinase, N-terminal	ENOG503BABX	T:(T) Signal transduction mechanisms	GO_function: GO:0016307 - phosphatidylinositol phosphate kinase activity [Evidence IEA];GO_process: GO:0046488 - phosphatidylinositol metabolic process [Evidence IEA]
Ahemp_000013	Ahemp_000013-T1	mRNA	scaffold_1	121861	123634	+	LSM7	Sm-like protein lsm7				PF01423	IPR001163 Sm domain, eukaryotic/archaea-type;IPR010920 LSM domain superfamily;IPR017132 Sm-like protein Lsm7	ENOG503BRX8	A:(A) RNA processing and modification	GO_process: GO:0000398 - mRNA splicing, via spliceosome [Evidence IEA];GO_process: GO:0000956 - nuclear-transcribed mRNA catabolic process [Evidence IEA]
Ahemp_000014	Ahemp_000014-T1	mRNA	scaffold_1	124985	140469	-	SPPL2A	Signal peptide peptidase-like 2A				PF02225;PF04258	IPR006639 Presenilin/signal peptide peptidase;IPR007369 Peptidase A22B, signal peptide peptidase;IPR033149 None	ENOG503BD7B	O:(O) Posttranslational modification, protein turnover, chaperones	GO_component: GO:0016021 - integral component of membrane [Evidence IEA];GO_function: GO:0042500 - aspartic endopeptidase activity, intramembrane cleaving [Evidence IEA];GO_function: GO:0004190 - aspartic-type endopeptidase activity [Evidence IEA];GO_process: GO:0031293 - membrane protein intracellular domain proteolysis [Evidence IEA]	SignalP(1-22)	9 (n10-17c22/23o174-193i228-247o253-271i299-317o323-340i352- 372o378-397i404-427o433-450i)	A22B
Ahemp_000015	Ahemp_000015-T1	mRNA	scaffold_1	140530	142862	+		hypothetical protein				PF15134	IPR028006 Centrosomal protein 15-like
Ahemp_000016	Ahemp_000016-T2	mRNA	scaffold_1	156404	163305	+	CPEB1	Cytoplasmic polyadenylation element-binding protein 1, variant 2				PF00076;PF16366;PF16367	IPR000504 RNA recognition motif domain;IPR012677 Nucleotide-binding alpha-beta plait domain superfamily;IPR032296 Cytoplasmic polyadenylation element-binding protein, ZZ domain	ENOG503BAFM	J:(J) Translation, ribosomal structure and biogenesis	GO_function: GO:0003676 - nucleic acid binding [Evidence IEA];GO_function: GO:0000166 - nucleotide binding [Evidence IEA]
Ahemp_000017	Ahemp_000017-T1	mRNA	scaffold_1	168034	168603	-		hypothetical protein				PF13865	IPR025715 Chromatin target of PRMT1 protein, C-terminal	ENOG503BJH3	S:(S) Function unknown
Ahemp_000018	Ahemp_000018-T1	mRNA	scaffold_1	172038	181143	-	LMAN1	Protein ERGIC-53				PF03388;PF18483	IPR005052 Legume-like lectin;IPR013320 Concanavalin A-like lectin/glucanase domain superfamily;IPR033085 None	ENOG503BB98	U:(U) Intracellular trafficking, secretion, and vesicular transport	GO_component: GO:0016020 - membrane [Evidence IEA];GO_function: GO:0005537 - mannose binding [Evidence IEA];GO_process: GO:0006888 - ER to Golgi vesicle-mediated transport [Evidence IEA]	SignalP(1-22)	1 (n7-17c22/23o458-477i)
Ahemp_000019	Ahemp_000019-T1	mRNA	scaffold_1	184976	188406	-	ROPN1L	Ropporin-1-like protein						ENOG503BAVU	S:(S) Function unknown
Ahemp_000020	Ahemp_000020-T1	mRNA	scaffold_1	188685	196179	+	TTC23	TeTratriCopeptide repeat				PF13181	IPR011990 Tetratricopeptide-like helical domain superfamily;IPR019734 Tetratricopeptide repeat	ENOG503BHUW	S:(S) Function unknown	GO_function: GO:0005515 - protein binding [Evidence IEA]
Ahemp_000021	Ahemp_000021-T1	mRNA	scaffold_1	199777	201553	+		hypothetical protein
Ahemp_000022	Ahemp_000022-T1	mRNA	scaffold_1	202289	204596	-		hypothetical protein
Ahemp_000023	Ahemp_000023-T1	mRNA	scaffold_1	204680	215363	+	TTI2	TEL2-interacting protein 2				PF10521	IPR011989 Armadillo-like helical;IPR016024 Armadillo-type fold;IPR018870 Tti2 family	ENOG503BE9U	S:(S) Function unknown	GO_function: GO:0005488 - binding [Evidence IEA]
Ahemp_000024	Ahemp_000024-T1	mRNA	scaffold_1	215376	216018	-	PRSS2	Trypsin-2				PF00089	IPR001254 Serine proteases, trypsin domain;IPR001314 Peptidase S1A, chymotrypsin family;IPR009003 Peptidase S1, PA clan;IPR033116 Serine proteases, trypsin family, serine active site	ENOG503BBP0	O:(O) Posttranslational modification, protein turnover, chaperones	GO_function: GO:0004252 - serine-type endopeptidase activity [Evidence IEA];GO_process: GO:0006508 - proteolysis [Evidence IEA]			S01A
Ahemp_000025	Ahemp_000025-T1	mRNA	scaffold_1	222906	237124	+		hypothetical protein		3.4.11.7		PF01433;PF11838;PF17900	IPR001930 Peptidase M1, alanine aminopeptidase/leukotriene A4 hydrolase;IPR014782 Peptidase M1, membrane alanine aminopeptidase;IPR024571 ERAP1-like C-terminal domain;IPR033520 None;IPR034016 Aminopeptidase N-type	ENOG503BD0T	E:(E) Amino acid transport and metabolism;O:(O) Posttranslational modification, protein turnover, chaperones	GO_component: GO:0005789 - endoplasmic reticulum membrane [Evidence IEA];GO_function: GO:0008270 - zinc ion binding [Evidence IEA];GO_function: GO:0070006 - metalloaminopeptidase activity [Evidence IEA];GO_function: GO:0008237 - metallopeptidase activity [Evidence IEA];GO_process: GO:0006508 - proteolysis [Evidence IEA];GO_process: GO:0019885 - antigen processing and presentation of endogenous pe…	SignalP(1-32)		M01
Ahemp_000026	Ahemp_000026-T1	mRNA	scaffold_1	240274	244615	+		hypothetical protein						ENOG503BQDY	B:(B) Chromatin structure and dynamics;D:(D) Cell cycle control, cell division, chromosome partitioning
Ahemp_000027	Ahemp_000027-T1	mRNA	scaffold_1	246304	257257	+		hypothetical protein		3.4.11.7		PF01433;PF11838;PF17900	IPR001930 Peptidase M1, alanine aminopeptidase/leukotriene A4 hydrolase;IPR014782 Peptidase M1, membrane alanine aminopeptidase;IPR024571 ERAP1-like C-terminal domain;IPR033520 None;IPR034016 Aminopeptidase N-type	ENOG503BD0T	E:(E) Amino acid transport and metabolism;O:(O) Posttranslational modification, protein turnover, chaperones	GO_component: GO:0005789 - endoplasmic reticulum membrane [Evidence IEA];GO_function: GO:0008270 - zinc ion binding [Evidence IEA];GO_function: GO:0070006 - metalloaminopeptidase activity [Evidence IEA];GO_function: GO:0008237 - metallopeptidase activity [Evidence IEA];GO_process: GO:0019885 - antigen processing and presentation of endogenous peptide antigen via MHC class I [Evidence IEA];GO_proc…	SignalP(1-25)		M01
Ahemp_000028	Ahemp_000028-T1	mRNA	scaffold_1	259512	277001	-		hypothetical protein		2.7.7.48		PF05183	IPR007855 RNA-dependent RNA polymerase, eukaryotic-type	ENOG503BJ41	A:(A) RNA processing and modification	GO_function: GO:0003968 - RNA-directed 5'-3' RNA polymerase activity [Evidence IEA]
Ahemp_000029	Ahemp_000029-T1	mRNA	scaffold_1	278685	300124	-		hypothetical protein		3.4.11.7		PF01433;PF11838;PF17900	IPR001930 Peptidase M1, alanine aminopeptidase/leukotriene A4 hydrolase;IPR014782 Peptidase M1, membrane alanine aminopeptidase;IPR024571 ERAP1-like C-terminal domain;IPR033520 None;IPR034016 Aminopeptidase N-type	ENOG503BD0T	E:(E) Amino acid transport and metabolism;O:(O) Posttranslational modification, protein turnover, chaperones	GO_component: GO:0005789 - endoplasmic reticulum membrane [Evidence IEA];GO_function: GO:0008270 - zinc ion binding [Evidence IEA];GO_function: GO:0070006 - metalloaminopeptidase activity [Evidence IEA];GO_function: GO:0008237 - metallopeptidase activity [Evidence IEA];GO_process: GO:0006508 - proteolysis [Evidence IEA];GO_process: GO:0019885 - antigen processing and presentation of endogenous pe…		2 (o36-57i134-153o)	M01
Ahemp_000030	Ahemp_000030-T1	mRNA	scaffold_1	304309	311898	-		hypothetical protein					IPR011990 Tetratricopeptide-like helical domain superfamily			GO_function: GO:0005515 - protein binding [Evidence IEA]
Ahemp_000031	Ahemp_000031-T1	mRNA	scaffold_1	313014	316818	+	POC5_1	Centrosomal protein poc5					IPR033351 Centrosomal protein POC5	ENOG503BFTG	S:(S) Function unknown
Ahemp_000032	Ahemp_000032-T1	mRNA	scaffold_1	314919	321109	-		hypothetical protein				PF16095	IPR027417 P-loop containing nucleoside triphosphate hydrolase	ENOG50KOG0199	K:(K) Transcription;L:(L) Replication, recombination and repair;T:(T) Signal transduction mechanisms			8 (o20-38i200-219o225-245i257-279o312-336i357-380o386- 410i422-448o)
Ahemp_000033	Ahemp_000033-T1	mRNA	scaffold_1	325997	329675	+	POC5_2	Centrosomal protein poc5					IPR033351 Centrosomal protein POC5	ENOG503BFTG	S:(S) Function unknown
Ahemp_000035	Ahemp_000035-T1	mRNA	scaffold_1	338177	346760	+		hypothetical protein				PF01822	IPR002889 Carbohydrate-binding WSC	ENOG502SDM6
Ahemp_000036	Ahemp_000036-T1	mRNA	scaffold_1	358712	368216	+		hypothetical protein				PF00008;PF00305	IPR000742 EGF-like domain;IPR000907 Lipoxygenase;IPR013032 EGF-like, conserved site;IPR013819 Lipoxygenase, C-terminal	ENOG501GRPY	P:(P) Inorganic ion transport and metabolism	GO_function: GO:0016702 - oxidoreductase activity, acting on single donors with incorporation of molecular oxygen, incorporation of two atoms of oxygen [Evidence IEA];GO_function: GO:0046872 - metal ion binding [Evidence IEA];GO_function: GO:0005515 - protein binding [Evidence IEA];GO_process: GO:0055114 - oxidation-reduction process [Evidence IEA]	SignalP(1-19)
Ahemp_000037	Ahemp_000037-T1	mRNA	scaffold_1	369168	389708	+		hypothetical protein				PF01391	IPR008160 Collagen triple helix repeat				SignalP(1-19)
Ahemp_000038	Ahemp_000038-T1	mRNA	scaffold_1	390314	395933	-		hypothetical protein		2.3.2.27		PF00097;PF13445	IPR001841 Zinc finger, RING-type;IPR013083 Zinc finger, RING/FYVE/PHD-type;IPR017907 Zinc finger, RING-type, conserved site;IPR027370 Zinc finger, RING-type, eukaryotic;IPR033263 E3 ubiquitin-protein ligase RNF180	ENOG5039P3E	O:(O) Posttranslational modification, protein turnover, chaperones	GO_function: GO:0061630 - ubiquitin protein ligase activity [Evidence IEA];GO_function: GO:0008270 - zinc ion binding [Evidence IEA];GO_function: GO:0005515 - protein binding [Evidence IEA];GO_process: GO:0000209 - protein polyubiquitination [Evidence IEA]		1 (o431-455i)
Ahemp_000039	Ahemp_000039-T1	mRNA	scaffold_1	395838	401875	+		hypothetical protein		2.1.1.22	EOG091G0CID	PF07942	IPR012901 Carnosine N-methyltransferase;IPR029063 S-adenosyl-L-methionine-dependent methyltransferase superfamily	ENOG503BG3I	G:(G) Carbohydrate transport and metabolism
Ahemp_000040	Ahemp_000040-T2	mRNA	scaffold_1	400358	410832	-		hypothetical protein					IPR032736 Protein hinderin	ENOG503A55F	S:(S) Function unknown
Ahemp_000043	Ahemp_000043-T1	mRNA	scaffold_1	570544	571437	-		hypothetical protein			EOG091G0CEG	PF00134;PF16899	IPR006671 Cyclin, N-terminal;IPR013763 Cyclin-like domain;IPR027081 CyclinH/Ccl1;IPR031658 Cyclin, C-terminal domain 2	ENOG503BFF1	D:(D) Cell cycle control, cell division, chromosome partitioning;K:(K) Transcription;L:(L) Replication, recombination and repair	GO_component: GO:0070985 - TFIIK complex [Evidence IEA];GO_function: GO:0016538 - cyclin-dependent protein serine/threonine kinase regulator activity [Evidence IEA];GO_process: GO:0006351 - transcription, DNA-templated [Evidence IEA]
Ahemp_000044	Ahemp_000044-T1	mRNA	scaffold_1	569767	577036	+	ANGEL1	Protein angel 1				PF03372	IPR005135 Endonuclease/exonuclease/phosphatase	ENOG503B9ZN	K:(K) Transcription
Ahemp_000045	Ahemp_000045-T1	mRNA	scaffold_1	577166	602661	-		hypothetical protein				PF00621;PF02493	IPR000219 Dbl homology (DH) domain;IPR001849 Pleckstrin homology domain;IPR003409 MORN repeat;IPR011993 PH-like domain superfamily	ENOG5039KY8	T:(T) Signal transduction mechanisms	GO_function: GO:0005089 - Rho guanyl-nucleotide exchange factor activity [Evidence IEA];GO_process: GO:0035023 - regulation of Rho protein signal transduction [Evidence IEA]
Ahemp_000046	Ahemp_000046-T1	mRNA	scaffold_1	602771	611952	+		hypothetical protein		2.7.1.40		PF00224;PF02887	IPR001697 Pyruvate kinase;IPR011037 Pyruvate kinase-like, insert domain superfamily;IPR015793 Pyruvate kinase, barrel;IPR015794 None;IPR015795 Pyruvate kinase, C-terminal;IPR015806 Pyruvate kinase, insert domain superfamily;IPR015813 Pyruvate/Phosphoenolpyruvate kinase-like domain superfamily;IPR018209 Pyruvate kinase, active site	ENOG503BD41	G:(G) Carbohydrate transport and metabolism	GO_function: GO:0030955 - potassium ion binding [Evidence IEA];GO_function: GO:0003824 - catalytic activity [Evidence IEA];GO_function: GO:0000287 - magnesium ion binding [Evidence IEA];GO_function: GO:0004743 - pyruvate kinase activity [Evidence IEA];GO_process: GO:0006096 - glycolytic process [Evidence IEA]
Ahemp_000047	Ahemp_000047-T1	mRNA	scaffold_1	614586	626287	+		hypothetical protein				PF01979	IPR006680 Amidohydrolase-related;IPR011059 Metal-dependent hydrolase, composite domain superfamily;IPR014311 Guanine deaminase;IPR032466 Metal-dependent hydrolase	ENOG503BA14	F:(F) Nucleotide transport and metabolism;Q:(Q) Secondary metabolites biosynthesis, transport and catabolism	GO_function: GO:0008892 - guanine deaminase activity [Evidence IEA];GO_function: GO:0008270 - zinc ion binding [Evidence IEA];GO_function: GO:0016787 - hydrolase activity [Evidence IEA];GO_function: GO:0016810 - hydrolase activity, acting on carbon-nitrogen (but not peptide) bonds [Evidence IEA];GO_process: GO:0006147 - guanine catabolic process [Evidence IEA]			M38
Ahemp_000048	Ahemp_000048-T1	mRNA	scaffold_1	635930	651652	+		hypothetical protein				PF00053	IPR000742 EGF-like domain;IPR002049 Laminin-type EGF domain;IPR013032 EGF-like, conserved site	ENOG503C125	T:(T) Signal transduction mechanisms	GO_function: GO:0005515 - protein binding [Evidence IEA]	SignalP(1-27)	1 (n15-22c27/28o772-796i)
Ahemp_000049	Ahemp_000049-T2	mRNA	scaffold_1	655519	663415	+		hypothetical protein				PF18326
Ahemp_000050	Ahemp_000050-T1	mRNA	scaffold_1	664707	677457	-		hypothetical protein				PF13889;PF13915	IPR025261 Atos-like, conserved domain;IPR033473 Atos-like, C-terminal	ENOG503BDYQ	S:(S) Function unknown
Ahemp_000052	Ahemp_000052-T1	mRNA	scaffold_1	689941	695701	+		hypothetical protein		2.1.4.1			IPR033195 Glycine/inosamine-phosphate amidinotransferase	ENOG503BESV	E:(E) Amino acid transport and metabolism	GO_function: GO:0015067 - amidinotransferase activity [Evidence IEA]
Ahemp_000053	Ahemp_000053-T1	mRNA	scaffold_1	697453	710104	-		hypothetical protein		2.1.4.1		PF02373;PF13621	IPR003347 JmjC domain;IPR033195 Glycine/inosamine-phosphate amidinotransferase	ENOG503BESV	E:(E) Amino acid transport and metabolism	GO_function: GO:0015067 - amidinotransferase activity [Evidence IEA]		1 (i434-450o)
Ahemp_000054	Ahemp_000054-T1	mRNA	scaffold_1	722074	726149	+		hypothetical protein
Ahemp_000055	Ahemp_000055-T1	mRNA	scaffold_1	725822	736544	-		hypothetical protein				PF00248;PF01011;PF08007;PF13570;PF13621	IPR000772 Ricin B, lectin domain;IPR002372 Pyrrolo-quinoline quinone repeat;IPR003347 JmjC domain;IPR011047 Quinoprotein alcohol dehydrogenase-like superfamily;IPR018170 Aldo/keto reductase, conserved site;IPR018391 Pyrrolo-quinoline quinone beta-propeller repeat;IPR020471 Aldo-keto reductase;IPR023210 NADP-dependent oxidoreductase domain;IPR027295 None	ENOG503CNVP	B:(B) Chromatin structure and dynamics;T:(T) Signal transduction mechanisms	GO_function: GO:0016491 - oxidoreductase activity [Evidence IEA];GO_process: GO:0055114 - oxidation-reduction process [Evidence IEA]	SignalP(1-32)
Ahemp_000056	Ahemp_000056-T1	mRNA	scaffold_1	738259	739690	-		hypothetical protein				PF13621		ENOG503CNVP	B:(B) Chromatin structure and dynamics;T:(T) Signal transduction mechanisms		SignalP(1-17)
Ahemp_000059	Ahemp_000059-T1	mRNA	scaffold_1	796455	800550	-		hypothetical protein				PF01476	IPR018392 LysM domain	ENOG503BW32	S:(S) Function unknown
Ahemp_000060	Ahemp_000060-T1	mRNA	scaffold_1	813967	829521	+		hypothetical protein			EOG091G031X	PF09742	IPR019142 Dymeclin	ENOG503BDG6	S:(S) Function unknown			1 (o428-446i)
Ahemp_000061	Ahemp_000061-T1	mRNA	scaffold_1	834443	836766	-	SMAD7	Mothers against decapentaplegic 7				PF03165;PF03166	IPR001132 SMAD domain, Dwarfin-type;IPR003619 MAD homology 1, Dwarfin-type;IPR008984 SMAD/FHA domain superfamily;IPR013019 MAD homology, MH1;IPR013790 Dwarfin;IPR017855 SMAD-like domain superfamily	ENOG503BEMQ	K:(K) Transcription	GO_component: GO:0005622 - intracellular [Evidence IEA];GO_component: GO:0005667 - transcription factor complex [Evidence IEA];GO_function: GO:0005515 - protein binding [Evidence IEA];GO_function: GO:0003700 - transcription factor activity, sequence-specific DNA binding [Evidence IEA];GO_process: GO:0007179 - transforming growth factor beta receptor signaling pathway [Evidence IEA];GO_process: GO…
Ahemp_000062	Ahemp_000062-T1	mRNA	scaffold_1	843374	850134	+	SMAD3	Mothers against decapentaplegic 3				PF03165;PF03166	IPR001132 SMAD domain, Dwarfin-type;IPR003619 MAD homology 1, Dwarfin-type;IPR008984 SMAD/FHA domain superfamily;IPR013019 MAD homology, MH1;IPR013790 Dwarfin;IPR017855 SMAD-like domain superfamily	ENOG503BA66	K:(K) Transcription	GO_component: GO:0005622 - intracellular [Evidence IEA];GO_component: GO:0005667 - transcription factor complex [Evidence IEA];GO_function: GO:0005515 - protein binding [Evidence IEA];GO_function: GO:0003700 - transcription factor activity, sequence-specific DNA binding [Evidence IEA];GO_process: GO:0007179 - transforming growth factor beta receptor signaling pathway [Evidence IEA];GO_process: GO…
Ahemp_000063	Ahemp_000063-T1	mRNA	scaffold_1	859927	864671	+		hypothetical protein				PF01549	IPR003582 ShKT domain	ENOG503CKEP	O:(O) Posttranslational modification, protein turnover, chaperones
Ahemp_000064	Ahemp_000064-T1	mRNA	scaffold_1	865234	885234	+		hypothetical protein				PF01549	IPR003582 ShKT domain	ENOG503C520	S:(S) Function unknown		SignalP(1-19)	2 (n3-14c19/20o217-234i410-427o)
Ahemp_000065	Ahemp_000065-T1	mRNA	scaffold_1	886896	891219	-		hypothetical protein				PF00153	IPR002067 Mitochondrial carrier protein;IPR002167 Solute carrier family 25 member 16-like;IPR018108 Mitochondrial substrate/solute carrier;IPR023395 Mitochondrial carrier domain superfamily	ENOG503BBHJ	C:(C) Energy production and conversion	GO_component: GO:0005743 - mitochondrial inner membrane [Evidence IEA];GO_process: GO:0055085 - transmembrane transport [Evidence IEA]		2 (i236-259o279-299i)
Ahemp_000066	Ahemp_000066-T1	mRNA	scaffold_1	892128	897757	+		hypothetical protein						ENOG503BMTD
Ahemp_000067	Ahemp_000067-T1	mRNA	scaffold_1	900350	904251	+	HSF2BP	heat shock transcription factor 2 binding protein						ENOG503BIJG	S:(S) Function unknown
Ahemp_000068	Ahemp_000068-T1	mRNA	scaffold_1	917965	924087	+		hypothetical protein		3.4.24.63		PF00629;PF01400	IPR000998 MAM domain;IPR001506 Peptidase M12A;IPR006026 Peptidase, metallopeptidase;IPR013320 Concanavalin A-like lectin/glucanase domain superfamily;IPR024079 Metallopeptidase, catalytic domain superfamily;IPR034035 Astacin-like metallopeptidase domain	ENOG50KOG3714	O:(O) Posttranslational modification, protein turnover, chaperones	GO_component: GO:0016020 - membrane [Evidence IEA];GO_function: GO:0008270 - zinc ion binding [Evidence IEA];GO_function: GO:0008237 - metallopeptidase activity [Evidence IEA];GO_function: GO:0004222 - metalloendopeptidase activity [Evidence IEA];GO_process: GO:0006508 - proteolysis [Evidence IEA]	SignalP(1-18)	1 (n4-14c18/19o297-321i)	M12A
Ahemp_000069	Ahemp_000069-T1	mRNA	scaffold_1	928182	935313	-		hypothetical protein					IPR000095 CRIB domain	ENOG503BGV2	L:(L) Replication, recombination and repair
Ahemp_000070	Ahemp_000070-T1	mRNA	scaffold_1	936591	944007	-		hypothetical protein				PF00085	IPR012336 Thioredoxin-like fold;IPR013766 Thioredoxin domain	ENOG503BHU4	O:(O) Posttranslational modification, protein turnover, chaperones	GO_process: GO:0045454 - cell redox homeostasis [Evidence IEA]	SignalP(1-22)	1 (n6-17c22/23o173-195i)
Ahemp_000071	Ahemp_000071-T1	mRNA	scaffold_1	944073	949155	+	KTI12	kti12, chromatin associated				PF08433;PF13671	IPR013641 Protein KTI12/L-seryl-tRNA(Sec) kinase;IPR027417 P-loop containing nucleoside triphosphate hydrolase	ENOG503BGWR	F:(F) Nucleotide transport and metabolism
Ahemp_000072	Ahemp_000072-T1	mRNA	scaffold_1	958548	959351	-		hypothetical protein										2 (o20-39i51-71o)
Ahemp_000073	Ahemp_000073-T1	mRNA	scaffold_1	959985	963208	-		hypothetical protein			EOG091G0XRQ	PF04307	IPR026572 Transmembrane protein 267	ENOG503BGQI	S:(S) Function unknown		SignalP(1-17)	3 (n4-13c17/18o27-45i118-140o177-194i)
Ahemp_000074	Ahemp_000074-T1	mRNA	scaffold_1	966909	968076	-		hypothetical protein
Ahemp_000075	Ahemp_000075-T1	mRNA	scaffold_1	968212	969605	-		hypothetical protein									SignalP(1-23)	1 (n6-17c23/24o300-323i)
Ahemp_000076	Ahemp_000076-T1	mRNA	scaffold_1	970683	972839	-		hypothetical protein				PF02932	IPR006029 Neurotransmitter-gated ion-channel transmembrane domain;IPR006201 Neurotransmitter-gated ion-channel;IPR006202 Neurotransmitter-gated ion-channel ligand-binding domain;IPR027361 None	ENOG503BHHY	T:(T) Signal transduction mechanisms	GO_component: GO:0016020 - membrane [Evidence IEA];GO_component: GO:0016021 - integral component of membrane [Evidence IEA];GO_function: GO:0005230 - extracellular ligand-gated ion channel activity [Evidence IEA];GO_process: GO:0006810 - transport [Evidence IEA];GO_process: GO:0006811 - ion transport [Evidence IEA]		5 (i54-77o89-107i119-141o153-170i282-300o)
Ahemp_000077	Ahemp_000077-T1	mRNA	scaffold_1	977228	981289	-		hypothetical protein									SignalP(1-19)
Ahemp_000078	Ahemp_000078-T1	mRNA	scaffold_1	984359	993983	-		hypothetical protein				PF00566	IPR000195 Rab-GAP-TBC domain	ENOG503BIUC	T:(T) Signal transduction mechanisms		SignalP(1-25)
Ahemp_000080	Ahemp_000080-T2	mRNA	scaffold_1	1034456	1043193	-		hypothetical protein				PF00566	IPR000195 Rab-GAP-TBC domain	ENOG503BIUC	T:(T) Signal transduction mechanisms
Ahemp_000081	Ahemp_000081-T1	mRNA	scaffold_1	1050950	1053119	+		hypothetical protein					IPR001841 Zinc finger, RING-type;IPR013083 Zinc finger, RING/FYVE/PHD-type			GO_function: GO:0008270 - zinc ion binding [Evidence IEA];GO_function: GO:0005515 - protein binding [Evidence IEA]
Ahemp_000082	Ahemp_000082-T1	mRNA	scaffold_1	1290467	1291590	+		hypothetical protein					IPR005135 Endonuclease/exonuclease/phosphatase
Ahemp_000083	Ahemp_000083-T1	mRNA	scaffold_1	1292200	1299818	-	TXNL1	Thioredoxin-like protein 1			EOG091G0G71	PF00085;PF06201	IPR008979 Galactose-binding-like domain superfamily;IPR010400 PITH domain;IPR012336 Thioredoxin-like fold;IPR013766 Thioredoxin domain;IPR017937 Thioredoxin, conserved site	ENOG503B9KF	O:(O) Posttranslational modification, protein turnover, chaperones	GO_process: GO:0045454 - cell redox homeostasis [Evidence IEA]
Ahemp_000084	Ahemp_000084-T1	mRNA	scaffold_1	1299933	1322605	+	WDR7	WD repeat-containing protein 7				PF00400	IPR001680 WD40 repeat;IPR011047 Quinoprotein alcohol dehydrogenase-like superfamily;IPR015943 WD40/YVTN repeat-like-containing domain superfamily;IPR017986 None;IPR019775 WD40 repeat, conserved site	ENOG503B99D	S:(S) Function unknown	GO_function: GO:0005515 - protein binding [Evidence IEA]
Ahemp_000085	Ahemp_000085-T1	mRNA	scaffold_1	1324038	1326331	-		hypothetical protein				PF14580	IPR001611 Leucine-rich repeat;IPR032675 Leucine-rich repeat domain superfamily	ENOG503BPDP	A:(A) RNA processing and modification	GO_function: GO:0005515 - protein binding [Evidence IEA]
Ahemp_000086	Ahemp_000086-T1	mRNA	scaffold_1	1331772	1335855	+	CEP20	Centrosomal protein 20				PF09398	IPR006594 LIS1 homology motif;IPR018993 FGFR1 oncogene partner (FOP), N-terminal dimerisation domain	ENOG503BMS9	S:(S) Function unknown	GO_component: GO:0005815 - microtubule organizing center [Evidence IEA];GO_function: GO:0005515 - protein binding [Evidence IEA];GO_process: GO:0034453 - microtubule anchoring [Evidence IEA]
Ahemp_000087	Ahemp_000087-T1	mRNA	scaffold_1	1342224	1371101	+	MYO5A	Unconventional myosin-Va				PF00063;PF00612;PF01843	IPR000048 IQ motif, EF-hand binding site;IPR001609 Myosin head, motor domain;IPR002710 Dilute domain;IPR004009 Myosin, N-terminal, SH3-like;IPR027417 P-loop containing nucleoside triphosphate hydrolase	ENOG503BBYK	Z:(Z) Cytoskeleton	GO_component: GO:0016459 - myosin complex [Evidence IEA];GO_function: GO:0003774 - motor activity [Evidence IEA];GO_function: GO:0005515 - protein binding [Evidence IEA];GO_function: GO:0005524 - ATP binding [Evidence IEA]
Ahemp_000088	Ahemp_000088-T1	mRNA	scaffold_1	1378082	1382357	-		hypothetical protein										1 (i190-213o)
Ahemp_000089	Ahemp_000089-T1	mRNA	scaffold_1	1412127	1418726	-		hypothetical protein				PF13516	IPR001611 Leucine-rich repeat;IPR006553 Leucine-rich repeat, cysteine-containing subtype;IPR032675 Leucine-rich repeat domain superfamily	ENOG503BPNU	S:(S) Function unknown	GO_function: GO:0005515 - protein binding [Evidence IEA]
Ahemp_000090	Ahemp_000090-T1	mRNA	scaffold_1	1418835	1422799	+	CETN3	Centrin-3				PF00036;PF13202;PF13405;PF13499;PF13833	IPR002048 EF-hand domain;IPR011992 EF-hand domain pair;IPR018247 EF-Hand 1, calcium-binding site	ENOG503BARJ	T:(T) Signal transduction mechanisms	GO_function: GO:0005509 - calcium ion binding [Evidence IEA]
Ahemp_000091	Ahemp_000091-T1	mRNA	scaffold_1	1423127	1468613	-		hypothetical protein				PF00373;PF01608;PF08913;PF09141;PF09379;PF16511;PF21692	IPR000299 FERM domain;IPR002558 I/LWEQ domain;IPR006077 Vinculin/alpha-catenin;IPR011993 PH-like domain superfamily;IPR014352 FERM/acyl-CoA-binding protein superfamily;IPR015009 Vinculin-binding site-containing domain;IPR015224 Talin, central;IPR015710 None;IPR018979 FERM, N-terminal;IPR018997 PUB domain;IPR019748 FERM central domain;IPR019749 Band 4.1 domain;IPR029071 Ubiquitin-like domain super…	ENOG503BAVX	Z:(Z) Cytoskeleton	GO_component: GO:0005925 - focal adhesion [Evidence IEA];GO_component: GO:0005856 - cytoskeleton [Evidence IEA];GO_component: GO:0001726 - ruffle [Evidence IEA];GO_function: GO:0051015 - actin filament binding [Evidence IEA];GO_function: GO:0005200 - structural constituent of cytoskeleton [Evidence IEA];GO_function: GO:0003779 - actin binding [Evidence IEA];GO_process: GO:0007155 - cell adhesion …
Ahemp_000092	Ahemp_000092-T1	mRNA	scaffold_1	1471095	1472158	-		hypothetical protein				PF00531	IPR000488 Death domain;IPR011029 Death-like domain superfamily	ENOG503BQKN	Z:(Z) Cytoskeleton	GO_function: GO:0005515 - protein binding [Evidence IEA];GO_process: GO:0007165 - signal transduction [Evidence IEA]
Ahemp_000093	Ahemp_000093-T1	mRNA	scaffold_1	1511196	1518546	+		hypothetical protein				PF00534;PF13692;PF16095;PF20706	IPR001296 Glycosyl transferase, family 1;IPR013684 None;IPR027417 P-loop containing nucleoside triphosphate hydrolase;IPR032171 C-terminal of Roc (COR) domain	ENOG502ICXT	M:(M) Cell wall/membrane/envelope biogenesis	GO_function: GO:0005525 - GTP binding [Evidence IEA];GO_process: GO:0007264 - small GTPase mediated signal transduction [Evidence IEA]				GT4
Ahemp_000094	Ahemp_000094-T1	mRNA	scaffold_1	1551228	1553656	-		hypothetical protein										1 (o116-140i)
Ahemp_000095	Ahemp_000095-T1	mRNA	scaffold_1	1565523	1567198	-		hypothetical protein										1 (o106-130i)
Ahemp_000096	Ahemp_000096-T1	mRNA	scaffold_1	1589816	1590621	-		hypothetical protein
Ahemp_000097	Ahemp_000097-T1	mRNA	scaffold_1	1609222	1613189	+	RAB11A_1	Ras-related protein Rab-11A				PF00025;PF00071;PF01926;PF08477	IPR001806 Small GTPase;IPR005225 Small GTP-binding protein domain;IPR027417 P-loop containing nucleoside triphosphate hydrolase	ENOG503BE79	U:(U) Intracellular trafficking, secretion, and vesicular transport	GO_function: GO:0005525 - GTP binding [Evidence IEA];GO_process: GO:0007264 - small GTPase mediated signal transduction [Evidence IEA]
Ahemp_000098	Ahemp_000098-T1	mRNA	scaffold_1	1628699	1648902	+		hypothetical protein				PF00023;PF00520;PF12796;PF13606;PF13637;PF13857	IPR002110 Ankyrin repeat;IPR005821 Ion transport domain;IPR020683 Domain of unknown function DUF3447	ENOG503C2PK	S:(S) Function unknown	GO_component: GO:0016020 - membrane [Evidence IEA];GO_function: GO:0005515 - protein binding [Evidence IEA];GO_function: GO:0005216 - ion channel activity [Evidence IEA];GO_process: GO:0055085 - transmembrane transport [Evidence IEA];GO_process: GO:0006811 - ion transport [Evidence IEA]		7 (i659-679o691-708i728-745o751-768i788-810o825-843i864- 887o)
Ahemp_000099	Ahemp_000099-T2	mRNA	scaffold_1	1649247	1668971	-	CSDE1_1	Cold shock domain-containing protein E1, variant 2				PF00313;PF12901	IPR002059 Cold-shock protein, DNA-binding;IPR011129 Cold shock domain;IPR012340 Nucleic acid-binding, OB-fold;IPR019844 Cold-shock (CSD) domain	ENOG503BGBV	S:(S) Function unknown	GO_function: GO:0003676 - nucleic acid binding [Evidence IEA];GO_function: GO:0003677 - DNA binding [Evidence IEA];GO_process: GO:0006355 - regulation of transcription, DNA-templated [Evidence IEA]		2 (o15-33i45-65o)
Ahemp_000100	Ahemp_000100-T1	mRNA	scaffold_1	1683127	1687345	+		hypothetical protein					IPR000569 HECT domain	ENOG50KOG1225	L:(L) Replication, recombination and repair	GO_function: GO:0004842 - ubiquitin-protein transferase activity [Evidence IEA]
Ahemp_000101	Ahemp_000101-T1	mRNA	scaffold_1	1727337	1729759	+	CNOT6L_1	CCR4-NOT transcription complex subunit 6-like		3.1.13.4				ENOG50KOG0620	A:(A) RNA processing and modification
Ahemp_000102	Ahemp_000102-T1	mRNA	scaffold_1	1759764	1760444	+		hypothetical protein
Ahemp_000103	Ahemp_000103-T1	mRNA	scaffold_1	1808253	1808903	-		hypothetical protein
Ahemp_000104	Ahemp_000104-T1	mRNA	scaffold_1	1853705	1866695	-	CSDE1_3	Cold shock domain-containing protein E1				PF00313	IPR002059 Cold-shock protein, DNA-binding;IPR011129 Cold shock domain;IPR012340 Nucleic acid-binding, OB-fold;IPR019844 Cold-shock (CSD) domain	ENOG503BGBV	S:(S) Function unknown	GO_function: GO:0003676 - nucleic acid binding [Evidence IEA];GO_function: GO:0003677 - DNA binding [Evidence IEA];GO_process: GO:0006355 - regulation of transcription, DNA-templated [Evidence IEA]
Ahemp_000106	Ahemp_000106-T1	mRNA	scaffold_1	1890822	1899804	+	CNOT6L_2	CCR4-NOT transcription complex subunit 6-like		3.1.13.4				ENOG50KOG0620	A:(A) RNA processing and modification			1 (o481-499i)
Ahemp_000107	Ahemp_000107-T1	mRNA	scaffold_1	1944885	1947604	-	RAB8B	Ras-related protein Rab-8B				PF00025;PF00071;PF04670;PF08477	IPR001806 Small GTPase;IPR005225 Small GTP-binding protein domain;IPR027417 P-loop containing nucleoside triphosphate hydrolase	ENOG503B94Q	U:(U) Intracellular trafficking, secretion, and vesicular transport	GO_function: GO:0005525 - GTP binding [Evidence IEA];GO_process: GO:0007264 - small GTPase mediated signal transduction [Evidence IEA]
Ahemp_000108	Ahemp_000108-T1	mRNA	scaffold_1	1953977	1961903	+		hypothetical protein				PF00025;PF00071;PF04670;PF08477	IPR001806 Small GTPase;IPR005225 Small GTP-binding protein domain;IPR027417 P-loop containing nucleoside triphosphate hydrolase	ENOG503BGJV	U:(U) Intracellular trafficking, secretion, and vesicular transport	GO_function: GO:0005525 - GTP binding [Evidence IEA];GO_process: GO:0007264 - small GTPase mediated signal transduction [Evidence IEA]
Ahemp_000109	Ahemp_000109-T1	mRNA	scaffold_1	1962304	1976864	-	PRDM9_1	Histone-lysine N-methyltransferase prdm9		2.1.1.354		PF00096;PF00856;PF13912;PF21549	IPR001214 SET domain;IPR007087 None;IPR013087 Zinc finger C2H2-type;IPR015880 None	ENOG503BGGQ	K:(K) Transcription	GO_function: GO:0003676 - nucleic acid binding [Evidence IEA];GO_function: GO:0046872 - metal ion binding [Evidence IEA];GO_function: GO:0005515 - protein binding [Evidence IEA]
Ahemp_000111	Ahemp_000111-T1	mRNA	scaffold_1	1984228	1984873	+		hypothetical protein
Ahemp_000112	Ahemp_000112-T1	mRNA	scaffold_1	1985077	1992670	-	TEX9	Golgin sub A member 2						ENOG503BBK8	S:(S) Function unknown
Ahemp_000113	Ahemp_000113-T1	mRNA	scaffold_1	1996687	2007907	-		hypothetical protein				PF00520;PF08016	IPR005821 Ion transport domain;IPR020683 Domain of unknown function DUF3447;IPR024862 Transient receptor potential cation channel subfamily V	ENOG50KOG3676	U:(U) Intracellular trafficking, secretion, and vesicular transport	GO_component: GO:0016020 - membrane [Evidence IEA];GO_component: GO:0016021 - integral component of membrane [Evidence IEA];GO_function: GO:0005216 - ion channel activity [Evidence IEA];GO_process: GO:0055085 - transmembrane transport [Evidence IEA];GO_process: GO:0006811 - ion transport [Evidence IEA]		6 (i351-372o392-410i430-448o454-475i496-515o551-574i)
Ahemp_000114	Ahemp_000114-T1	mRNA	scaffold_1	2013495	2020136	+		hypothetical protein				PF00762	IPR001015 Ferrochelatase;IPR019772 Ferrochelatase, active site;IPR033644 Ferrochelatase, C-terminal;IPR033659 Ferrochelatase, N-terminal	ENOG503BH4Z	H:(H) Coenzyme transport and metabolism	GO_function: GO:0004325 - ferrochelatase activity [Evidence IEA];GO_process: GO:0006783 - heme biosynthetic process [Evidence IEA]
Ahemp_000115	Ahemp_000115-T1	mRNA	scaffold_1	2035349	2040499	+		hypothetical protein				PF00089	IPR001254 Serine proteases, trypsin domain;IPR001314 Peptidase S1A, chymotrypsin family;IPR009003 Peptidase S1, PA clan;IPR018114 Serine proteases, trypsin family, histidine active site;IPR033116 Serine proteases, trypsin family, serine active site	ENOG503BBP0	O:(O) Posttranslational modification, protein turnover, chaperones	GO_function: GO:0004252 - serine-type endopeptidase activity [Evidence IEA];GO_process: GO:0006508 - proteolysis [Evidence IEA]			S01A
Ahemp_000116	Ahemp_000116-T1	mRNA	scaffold_1	2041227	2045295	-		hypothetical protein
Ahemp_000117	Ahemp_000117-T1	mRNA	scaffold_1	2047648	2052282	+		hypothetical protein				PF00089	IPR001254 Serine proteases, trypsin domain;IPR001314 Peptidase S1A, chymotrypsin family;IPR009003 Peptidase S1, PA clan;IPR018114 Serine proteases, trypsin family, histidine active site;IPR033116 Serine proteases, trypsin family, serine active site	ENOG503BBP0	O:(O) Posttranslational modification, protein turnover, chaperones	GO_function: GO:0004252 - serine-type endopeptidase activity [Evidence IEA];GO_process: GO:0006508 - proteolysis [Evidence IEA]			S01A
Ahemp_000118	Ahemp_000118-T1	mRNA	scaffold_1	2052416	2057933	-		hypothetical protein
Ahemp_000119	Ahemp_000119-T1	mRNA	scaffold_1	2059343	2067172	+	PSTPIP1_1	proline-serine-threonine phosphatase interacting protein				PF00018;PF07653;PF14604	IPR001452 SH3 domain;IPR011511 None;IPR030777 PSTPIP1, SH3 domain;IPR031160 F-BAR domain	ENOG503B9TF	T:(T) Signal transduction mechanisms	GO_function: GO:0005515 - protein binding [Evidence IEA];GO_process: GO:0006897 - endocytosis [Evidence IEA];GO_process: GO:0016477 - cell migration [Evidence IEA]		1 (o6-26i)
Ahemp_000120	Ahemp_000120-T1	mRNA	scaffold_1	2067368	2067691	-		hypothetical protein
Ahemp_000121	Ahemp_000121-T1	mRNA	scaffold_1	2080573	2081011	-		hypothetical protein
Ahemp_000122	Ahemp_000122-T2	mRNA	scaffold_1	2087780	2109128	-	PTPN13_1	Tyrosine-protein phosphatase non-receptor type 13, variant 3		3.1.3.48		PF00373;PF00595;PF09380;PF17820	IPR000299 FERM domain;IPR000798 Ezrin/radixin/moesin-like;IPR001478 PDZ domain;IPR011993 PH-like domain superfamily;IPR014352 FERM/acyl-CoA-binding protein superfamily;IPR018980 FERM, C-terminal PH-like domain;IPR019748 FERM central domain;IPR019749 Band 4.1 domain;IPR029906 None	ENOG503BKRY	T:(T) Signal transduction mechanisms	GO_component: GO:0005737 - cytoplasm [Evidence IEA];GO_component: GO:0019898 - extrinsic component of membrane [Evidence IEA];GO_component: GO:0005856 - cytoskeleton [Evidence IEA];GO_function: GO:0005515 - protein binding [Evidence IEA];GO_function: GO:0008092 - cytoskeletal protein binding [Evidence IEA];GO_process: GO:0070830 - bicellular tight junction assembly [Evidence IEA]
Ahemp_000123	Ahemp_000123-T1	mRNA	scaffold_1	2124692	2130441	+		hypothetical protein
Ahemp_000124	Ahemp_000124-T1	mRNA	scaffold_1	2130427	2134371	-		hypothetical protein
Ahemp_000125	Ahemp_000125-T1	mRNA	scaffold_1	2135989	2141923	-		hypothetical protein				PF13499;PF13516	IPR001611 Leucine-rich repeat;IPR002048 EF-hand domain;IPR011992 EF-hand domain pair;IPR018247 EF-Hand 1, calcium-binding site;IPR032675 Leucine-rich repeat domain superfamily	ENOG5038EHF	Z:(Z) Cytoskeleton	GO_function: GO:0005509 - calcium ion binding [Evidence IEA];GO_function: GO:0005515 - protein binding [Evidence IEA]
Ahemp_000126	Ahemp_000126-T1	mRNA	scaffold_1	2147899	2154135	-	RPL4	60S ribosomal protein L4			EOG091G0A2I	PF00573;PF14374	IPR002136 Large ribosomal subunit protein uL4;IPR023574 Large ribosomal subunit protein uL4 domain superfamily;IPR025755 Large ribosomal subunit protein uL4, C-terminal domain	ENOG503B9X9	J:(J) Translation, ribosomal structure and biogenesis	GO_component: GO:0005840 - ribosome [Evidence IEA];GO_function: GO:0003735 - structural constituent of ribosome [Evidence IEA];GO_process: GO:0006412 - translation [Evidence IEA]
Ahemp_000127	Ahemp_000127-T1	mRNA	scaffold_1	2155493	2155957	+		hypothetical protein				PF08592	IPR013901 Anthrone oxygenase	ENOG502SC7E	S:(S) Function unknown			3 (o6-27i55-74o80-100i)
Ahemp_000128	Ahemp_000128-T1	mRNA	scaffold_1	2156607	2157101	+		hypothetical protein				PF08592	IPR013901 Anthrone oxygenase	ENOG502SC7E	S:(S) Function unknown			4 (i12-32o61-78i85-105o139-157i)
Ahemp_000129	Ahemp_000129-T1	mRNA	scaffold_1	2159212	2160953	-		hypothetical protein				PF01230;PF11969	IPR001310 Histidine triad (HIT) protein;IPR011146 HIT-like domain;IPR019808 Histidine triad, conserved site	ENOG503BRD5	T:(T) Signal transduction mechanisms	GO_function: GO:0003824 - catalytic activity [Evidence IEA]	SignalP(1-32)
Ahemp_000130	Ahemp_000130-T1	mRNA	scaffold_1	2161753	2168702	-	SELENBP1_1	Methanethiol oxidase				PF05694	IPR008826 Selenium-binding protein;IPR015943 WD40/YVTN repeat-like-containing domain superfamily	ENOG503BD9B	P:(P) Inorganic ion transport and metabolism	GO_function: GO:0008430 - selenium binding [Evidence IEA];GO_function: GO:0005515 - protein binding [Evidence IEA]
Ahemp_000131	Ahemp_000131-T1	mRNA	scaffold_1	2168807	2179460	+		hypothetical protein				PF00069	IPR000719 Protein kinase domain;IPR008271 Serine/threonine-protein kinase, active site;IPR011009 Protein kinase-like domain superfamily	ENOG50KOG1251	E:(E) Amino acid transport and metabolism	GO_function: GO:0004672 - protein kinase activity [Evidence IEA];GO_function: GO:0005524 - ATP binding [Evidence IEA];GO_process: GO:0006468 - protein phosphorylation [Evidence IEA]
Ahemp_000132	Ahemp_000132-T1	mRNA	scaffold_1	2181861	2184914	+	GTF2A2	Transcription initiation factor IIA subunit 2				PF02751	IPR003194 Transcription initiation factor IIA, gamma subunit;IPR009083 Transcription factor IIA, alpha-helical domain;IPR009088 Transcription factor IIA, beta-barrel;IPR015871 Transcription initiation factor IIA, gamma subunit, C-terminal;IPR015872 Transcription initiation factor IIA, gamma subunit, N-terminal	ENOG503BQM6	K:(K) Transcription	GO_component: GO:0005672 - transcription factor TFIIA complex [Evidence IEA];GO_process: GO:0006367 - transcription initiation from RNA polymerase II promoter [Evidence IEA]
Ahemp_000133	Ahemp_000133-T1	mRNA	scaffold_1	2186191	2188765	-		hypothetical protein				PF15497	IPR029138 snRNA-activating protein complex subunit 5			GO_component: GO:0005634 - nucleus [Evidence IEA];GO_function: GO:0003700 - transcription factor activity, sequence-specific DNA binding [Evidence IEA];GO_process: GO:0006366 - transcription from RNA polymerase II promoter [Evidence IEA];GO_process: GO:0006384 - transcription initiation from RNA polymerase III promoter [Evidence IEA]
Ahemp_000134	Ahemp_000134-T1	mRNA	scaffold_1	2189788	2195759	-		hypothetical protein			EOG091G0UKA	PF02792	IPR004023 Mago nashi protein	ENOG503BF71	A:(A) RNA processing and modification	GO_component: GO:0005634 - nucleus [Evidence IEA]
Ahemp_000135	Ahemp_000135-T1	mRNA	scaffold_1	2198694	2206097	+		hypothetical protein									SignalP(1-31)
Ahemp_000136	Ahemp_000136-T1	mRNA	scaffold_1	2207148	2211965	+	CSGALNACT1_1	Chondroitin sulfate N-acetylgalactosaminyltransferase 1		2.4.1.17		PF02709;PF05679	IPR008428 Chondroitin N-acetylgalactosaminyltransferase;IPR029044 Nucleotide-diphospho-sugar transferases	ENOG5038DJN	G:(G) Carbohydrate transport and metabolism	GO_component: GO:0032580 - Golgi cisterna membrane [Evidence IEA];GO_function: GO:0008376 - acetylgalactosaminyltransferase activity [Evidence IEA]	SignalP(1-29)
Ahemp_000137	Ahemp_000137-T1	mRNA	scaffold_1	2212280	2220766	-	TMOD1	Tropomodulin-1				PF03250;PF13516	IPR004934 Tropomodulin;IPR030137 None;IPR032675 Leucine-rich repeat domain superfamily	ENOG503B96P	Z:(Z) Cytoskeleton	GO_function: GO:0005523 - tropomyosin binding [Evidence IEA];GO_process: GO:0051694 - pointed-end actin filament capping [Evidence IEA]
Ahemp_000138	Ahemp_000138-T1	mRNA	scaffold_1	2222135	2242991	-		hypothetical protein				PF00595;PF00625;PF00791;PF07653;PF13180	IPR000906 ZU5 domain;IPR001452 SH3 domain;IPR001478 PDZ domain;IPR008144 Guanylate kinase-like domain;IPR008145 Guanylate kinase/L-type calcium channel beta subunit;IPR011511 None;IPR027417 P-loop containing nucleoside triphosphate hydrolase	ENOG503BEZ5	T:(T) Signal transduction mechanisms	GO_function: GO:0005515 - protein binding [Evidence IEA]
Ahemp_000139	Ahemp_000139-T1	mRNA	scaffold_1	2248235	2250065	-	CASP7_1	Caspase-7				PF00619	IPR001315 CARD domain;IPR011029 Death-like domain superfamily	ENOG503BMWJ	D:(D) Cell cycle control, cell division, chromosome partitioning	GO_process: GO:0042981 - regulation of apoptotic process [Evidence IEA]
Ahemp_000140	Ahemp_000140-T1	mRNA	scaffold_1	2253934	2280627	-	NEO1_1	Putative aminophospholipid-translocase		3.1.3.2		PF00041;PF00047;PF07679;PF13895;PF13927	IPR003598 Immunoglobulin subtype 2;IPR003599 Immunoglobulin subtype;IPR003961 Fibronectin type III;IPR007110 Immunoglobulin-like domain;IPR010560 Neogenin, C-terminal;IPR013098 Immunoglobulin I-set;IPR013783 Immunoglobulin-like fold	ENOG503BASX	T:(T) Signal transduction mechanisms	GO_component: GO:0016021 - integral component of membrane [Evidence IEA];GO_function: GO:0005515 - protein binding [Evidence IEA]		1 (o938-961i)
Ahemp_000141	Ahemp_000141-T1	mRNA	scaffold_1	2296214	2306033	+		hypothetical protein				PF00328	IPR000560 Histidine phosphatase superfamily, clade-2;IPR029033 Histidine phosphatase superfamily;IPR033379 Histidine acid phosphatase active site	ENOG50KOG3720	K:(K) Transcription	GO_function: GO:0003993 - acid phosphatase activity [Evidence IEA]
Ahemp_000142	Ahemp_000142-T1	mRNA	scaffold_1	2307006	2313353	+		hypothetical protein				PF04103	IPR007237 CD20-like family;IPR030431 Endosomal transmembrane epsin interactor 1-3	ENOG503BCFD	S:(S) Function unknown	GO_component: GO:0016021 - integral component of membrane [Evidence IEA]		4 (i21-42o54-71i78-99o157-182i)
Ahemp_000143	Ahemp_000143-T1	mRNA	scaffold_1	2318322	2325130	+	PCSK5_1	Proprotein convertase subtilisin/kexin type 5					IPR009030 Growth factor receptor cysteine-rich domain superfamily	ENOG503B9FW	O:(O) Posttranslational modification, protein turnover, chaperones		SignalP(1-21)
Ahemp_000145	Ahemp_000145-T1	mRNA	scaffold_1	2326834	2331274	+		hypothetical protein									SignalP(1-21)
Ahemp_000146	Ahemp_000146-T1	mRNA	scaffold_1	2333459	2333842	+		hypothetical protein				PF20479	IPR023616 Cytochrome c oxidase-like, subunit I domain			GO_function: GO:0004129 - cytochrome-c oxidase activity [Evidence IEA];GO_process: GO:0055114 - oxidation-reduction process [Evidence IEA]		2 (i20-39o65-85i)
Ahemp_000147	Ahemp_000147-T1	mRNA	scaffold_1	2334599	2336886	+		hypothetical protein									SignalP(1-31)
Ahemp_000148	Ahemp_000148-T2	mRNA	scaffold_1	2355469	2363433	+	CYP3A4_1	Cytochrome P450 3A4				PF00067	IPR001128 Cytochrome P450;IPR002401 Cytochrome P450, E-class, group I	ENOG503BF8S	Q:(Q) Secondary metabolites biosynthesis, transport and catabolism	GO_function: GO:0016705 - oxidoreductase activity, acting on paired donors, with incorporation or reduction of molecular oxygen [Evidence IEA];GO_function: GO:0020037 - heme binding [Evidence IEA];GO_function: GO:0005506 - iron ion binding [Evidence IEA];GO_process: GO:0055114 - oxidation-reduction process [Evidence IEA]		2 (o12-32i75-95o)
Ahemp_000149	Ahemp_000149-T1	mRNA	scaffold_1	2364709	2376526	-		hypothetical protein		2.7.7.48		PF05183	IPR007855 RNA-dependent RNA polymerase, eukaryotic-type	ENOG503BJ41	A:(A) RNA processing and modification	GO_function: GO:0003968 - RNA-directed 5'-3' RNA polymerase activity [Evidence IEA]
Ahemp_000150	Ahemp_000150-T1	mRNA	scaffold_1	2426676	2431447	+		hypothetical protein				PF02931;PF02932	IPR006028 Gamma-aminobutyric acid A receptor/Glycine receptor alpha;IPR006029 Neurotransmitter-gated ion-channel transmembrane domain;IPR006201 Neurotransmitter-gated ion-channel;IPR006202 Neurotransmitter-gated ion-channel ligand-binding domain;IPR018000 Neurotransmitter-gated ion-channel, conserved site	ENOG5039V52	T:(T) Signal transduction mechanisms	GO_component: GO:0016020 - membrane [Evidence IEA];GO_component: GO:0016021 - integral component of membrane [Evidence IEA];GO_function: GO:0005230 - extracellular ligand-gated ion channel activity [Evidence IEA];GO_process: GO:0006810 - transport [Evidence IEA];GO_process: GO:0006811 - ion transport [Evidence IEA]		2 (i208-231o272-292i)
Ahemp_000152	Ahemp_000152-T1	mRNA	scaffold_1	2452680	2453687	+		hypothetical protein
Ahemp_000153	Ahemp_000153-T1	mRNA	scaffold_1	2462955	2471884	+	METTL25	Methyltransferase-like protein 25				PF13679	IPR025714 Methyltransferase domain;IPR029063 S-adenosyl-L-methionine-dependent methyltransferase superfamily	ENOG503BIHX	A:(A) RNA processing and modification
Ahemp_000154	Ahemp_000154-T1	mRNA	scaffold_1	2471831	2518421	-		hypothetical protein				PF00289;PF00364;PF01039;PF02785;PF02786;PF08326;PF21385	IPR000022 None;IPR000089 Biotin/lipoyl attachment;IPR001882 Biotin-binding site;IPR005479 Carbamoyl-phosphate synthetase large subunit-like, ATP-binding domain;IPR005481 Biotin carboxylase-like, N-terminal domain;IPR005482 Biotin carboxylase, C-terminal;IPR011053 Single hybrid motif;IPR011054 Rudiment single hybrid motif;IPR011761 ATP-grasp fold;IPR011762 Acetyl-coenzyme A carboxyltransferase, N-…	ENOG503BD6M	I:(I) Lipid transport and metabolism	GO_function: GO:0003824 - catalytic activity [Evidence IEA];GO_function: GO:0005524 - ATP binding [Evidence IEA];GO_function: GO:0016874 - ligase activity [Evidence IEA];GO_function: GO:0003989 - acetyl-CoA carboxylase activity [Evidence IEA];GO_function: GO:0004075 - biotin carboxylase activity [Evidence IEA];GO_function: GO:0046872 - metal ion binding [Evidence IEA];GO_process: GO:0006633 - fat…
Ahemp_000155	Ahemp_000155-T1	mRNA	scaffold_1	2521269	2524361	-		hypothetical protein
Ahemp_000156	Ahemp_000156-T1	mRNA	scaffold_1	2541221	2542622	-		hypothetical protein										1 (i69-93o)
Ahemp_000158	Ahemp_000158-T1	mRNA	scaffold_1	2552630	2556198	-		hypothetical protein
Ahemp_000159	Ahemp_000159-T1	mRNA	scaffold_1	2566552	2567686	+		hypothetical protein						ENOG503A2HE	T:(T) Signal transduction mechanisms
Ahemp_000160	Ahemp_000160-T2	mRNA	scaffold_1	2573172	2579696	+	CNS1	HSP70/90 co-chaperone, variant 2					IPR011990 Tetratricopeptide-like helical domain superfamily;IPR013026 None;IPR019734 Tetratricopeptide repeat;IPR023566 Peptidyl-prolyl cis-trans isomerase Fpr3/Fpr4-like	ENOG503NXDW	O:(O) Posttranslational modification, protein turnover, chaperones	GO_function: GO:0005515 - protein binding [Evidence IEA]
Ahemp_000161	Ahemp_000161-T1	mRNA	scaffold_1	2608365	2618366	-	MFSD12_1	Major facilitator super domain-containing protein 12					IPR011701 Major facilitator superfamily;IPR020846 Major facilitator superfamily domain	ENOG503BJ6Z	G:(G) Carbohydrate transport and metabolism	GO_component: GO:0016021 - integral component of membrane [Evidence IEA];GO_process: GO:0055085 - transmembrane transport [Evidence IEA]		11 (o20-38i50-73o85-113i125-146o162-183i459-482o494-512i524- 543o555-575i587-608o628-648i)
Ahemp_000163	Ahemp_000163-T1	mRNA	scaffold_1	2632869	2647282	+	MFSD12_2	Major facilitator super domain-containing protein 12					IPR011701 Major facilitator superfamily;IPR020846 Major facilitator superfamily domain	ENOG503BJ6Z	G:(G) Carbohydrate transport and metabolism	GO_component: GO:0016021 - integral component of membrane [Evidence IEA];GO_process: GO:0055085 - transmembrane transport [Evidence IEA]		12 (i54-71o77-95i107-130o142-170i182-202o218-238i661-682o697- 715i727-744o756-778i790-812o832-855i)
Ahemp_000165	Ahemp_000165-T1	mRNA	scaffold_1	2656102	2665779	+	MFSD12_3	Major facilitator super domain-containing protein 12					IPR011701 Major facilitator superfamily;IPR020846 Major facilitator superfamily domain	ENOG503BJ6Z	G:(G) Carbohydrate transport and metabolism	GO_component: GO:0016021 - integral component of membrane [Evidence IEA];GO_process: GO:0055085 - transmembrane transport [Evidence IEA]		11 (o20-38i50-73o85-113i125-145o161-181i500-521o536-553i565- 583o595-617i629-651o671-693i)
Ahemp_000166	Ahemp_000166-T2	mRNA	scaffold_1	2668752	2682861	-	MFSD12_4	Major facilitator super domain-containing protein 12, variant 3					IPR011701 Major facilitator superfamily;IPR020846 Major facilitator superfamily domain	ENOG503BJ6Z	G:(G) Carbohydrate transport and metabolism	GO_component: GO:0016021 - integral component of membrane [Evidence IEA];GO_process: GO:0055085 - transmembrane transport [Evidence IEA]		8 (i12-32o52-72i484-507o527-545i557-576o588-607i619-641o661- 683i)
Ahemp_000167	Ahemp_000167-T1	mRNA	scaffold_1	2689259	2701009	-	MFSD12_7	Major facilitator super domain-containing protein 12					IPR011701 Major facilitator superfamily;IPR020846 Major facilitator superfamily domain	ENOG503BJ6Z	G:(G) Carbohydrate transport and metabolism	GO_component: GO:0016021 - integral component of membrane [Evidence IEA];GO_process: GO:0055085 - transmembrane transport [Evidence IEA]		10 (i108-128o140-168i180-201o217-238i697-715o721-739i751- 770o782-801i813-835o855-878i)
Ahemp_000168	Ahemp_000168-T1	mRNA	scaffold_1	2702301	2718034	-	MFSD12_9	Major facilitator super domain-containing protein 12					IPR011701 Major facilitator superfamily;IPR020846 Major facilitator superfamily domain	ENOG503BJ6Z	G:(G) Carbohydrate transport and metabolism	GO_component: GO:0016021 - integral component of membrane [Evidence IEA];GO_process: GO:0055085 - transmembrane transport [Evidence IEA]		11 (o20-39i51-69o81-104i116-142o154-175i191-212o784-802i814- 833o845-864i876-898o918-941i)
Ahemp_000169	Ahemp_000169-T1	mRNA	scaffold_1	2719992	2723504	-	MFSD12_10	Major facilitator super domain-containing protein 12					IPR020846 Major facilitator superfamily domain	ENOG503BJ6Z	G:(G) Carbohydrate transport and metabolism			1 (o422-440i)
Ahemp_000170	Ahemp_000170-T1	mRNA	scaffold_1	2726560	2727645	-	MFSD12_11	Major facilitator super domain-containing protein 12					IPR020846 Major facilitator superfamily domain	ENOG503BJ6Z	G:(G) Carbohydrate transport and metabolism			4 (i49-66o78-96i108-131o143-160i)
Ahemp_000171	Ahemp_000171-T3	mRNA	scaffold_1	2738557	2761062	+		hypothetical protein				PF00018;PF00023;PF00595;PF07653;PF12796;PF13637;PF17820	IPR001452 SH3 domain;IPR001478 PDZ domain;IPR001660 Sterile alpha motif domain;IPR002110 Ankyrin repeat;IPR011511 None;IPR013761 Sterile alpha motif/pointed domain superfamily;IPR020683 Domain of unknown function DUF3447	ENOG503BAUX	T:(T) Signal transduction mechanisms	GO_function: GO:0005515 - protein binding [Evidence IEA]
Ahemp_000172	Ahemp_000172-T1	mRNA	scaffold_1	2761589	2764639	+	DKK3_1	Dickkopf-related protein 3				PF04706	IPR006796 Dickkopf, N-terminal cysteine-rich	ENOG503BKV1	T:(T) Signal transduction mechanisms	GO_component: GO:0005576 - extracellular region [Evidence IEA];GO_process: GO:0007275 - multicellular organism development [Evidence IEA];GO_process: GO:0030178 - negative regulation of Wnt signaling pathway [Evidence IEA]	SignalP(1-19)
Ahemp_000173	Ahemp_000173-T1	mRNA	scaffold_1	2766273	2768954	+		hypothetical protein									SignalP(1-20)
Ahemp_000174	Ahemp_000174-T1	mRNA	scaffold_1	2774860	2777279	+		hypothetical protein						ENOG50KOG1218	S:(S) Function unknown
Ahemp_000175	Ahemp_000175-T1	mRNA	scaffold_1	2778542	2781342	-	DKK3_2	negative regulation of aldosterone biosynthetic process						ENOG5039V18	T:(T) Signal transduction mechanisms
Ahemp_000176	Ahemp_000176-T1	mRNA	scaffold_1	2784514	2785248	-		hypothetical protein
Ahemp_000177	Ahemp_000177-T1	mRNA	scaffold_1	2785541	2796865	+		hypothetical protein				PF02931;PF02932	IPR006028 Gamma-aminobutyric acid A receptor/Glycine receptor alpha;IPR006029 Neurotransmitter-gated ion-channel transmembrane domain;IPR006201 Neurotransmitter-gated ion-channel;IPR006202 Neurotransmitter-gated ion-channel ligand-binding domain;IPR018000 Neurotransmitter-gated ion-channel, conserved site	ENOG5039V52	T:(T) Signal transduction mechanisms	GO_component: GO:0016020 - membrane [Evidence IEA];GO_component: GO:0016021 - integral component of membrane [Evidence IEA];GO_function: GO:0005230 - extracellular ligand-gated ion channel activity [Evidence IEA];GO_process: GO:0006810 - transport [Evidence IEA];GO_process: GO:0006811 - ion transport [Evidence IEA]	SignalP(1-18)	4 (n6-14c18/19o234-256i268-288o300-322i446-464o)
Ahemp_000178	Ahemp_000178-T1	mRNA	scaffold_1	2807247	2829497	+		hypothetical protein				PF02931	IPR006028 Gamma-aminobutyric acid A receptor/Glycine receptor alpha;IPR006029 Neurotransmitter-gated ion-channel transmembrane domain;IPR006201 Neurotransmitter-gated ion-channel;IPR006202 Neurotransmitter-gated ion-channel ligand-binding domain;IPR018000 Neurotransmitter-gated ion-channel, conserved site	ENOG5039V52	T:(T) Signal transduction mechanisms	GO_component: GO:0016020 - membrane [Evidence IEA];GO_component: GO:0016021 - integral component of membrane [Evidence IEA];GO_function: GO:0005230 - extracellular ligand-gated ion channel activity [Evidence IEA];GO_process: GO:0006810 - transport [Evidence IEA];GO_process: GO:0006811 - ion transport [Evidence IEA]		7 (i223-246o252-273i544-563o569-591i598-617o629-651i733- 750o)
Ahemp_000179	Ahemp_000179-T1	mRNA	scaffold_1	2842568	2851290	+		hypothetical protein				PF02931;PF02932	IPR006028 Gamma-aminobutyric acid A receptor/Glycine receptor alpha;IPR006029 Neurotransmitter-gated ion-channel transmembrane domain;IPR006201 Neurotransmitter-gated ion-channel;IPR006202 Neurotransmitter-gated ion-channel ligand-binding domain;IPR018000 Neurotransmitter-gated ion-channel, conserved site	ENOG5039V52	T:(T) Signal transduction mechanisms	GO_component: GO:0016020 - membrane [Evidence IEA];GO_component: GO:0016021 - integral component of membrane [Evidence IEA];GO_function: GO:0005230 - extracellular ligand-gated ion channel activity [Evidence IEA];GO_process: GO:0006810 - transport [Evidence IEA];GO_process: GO:0006811 - ion transport [Evidence IEA]	SignalP(1-23)	4 (n4-15c23/24o300-321i328-345o365-383i500-518o)
Ahemp_000180	Ahemp_000180-T1	mRNA	scaffold_1	2854216	2859207	+		hypothetical protein				PF02931	IPR006028 Gamma-aminobutyric acid A receptor/Glycine receptor alpha;IPR006029 Neurotransmitter-gated ion-channel transmembrane domain;IPR006201 Neurotransmitter-gated ion-channel;IPR006202 Neurotransmitter-gated ion-channel ligand-binding domain;IPR018000 Neurotransmitter-gated ion-channel, conserved site	ENOG5039V52	T:(T) Signal transduction mechanisms	GO_component: GO:0016020 - membrane [Evidence IEA];GO_component: GO:0016021 - integral component of membrane [Evidence IEA];GO_function: GO:0005230 - extracellular ligand-gated ion channel activity [Evidence IEA];GO_process: GO:0006810 - transport [Evidence IEA];GO_process: GO:0006811 - ion transport [Evidence IEA]		3 (o249-272i279-298o310-331i)
Ahemp_000181	Ahemp_000181-T1	mRNA	scaffold_1	2861759	2862604	-		hypothetical protein				PF00001	IPR000276 G protein-coupled receptor, rhodopsin-like;IPR017452 GPCR, rhodopsin-like, 7TM	ENOG50KOG3656	T:(T) Signal transduction mechanisms	GO_component: GO:0016021 - integral component of membrane [Evidence IEA];GO_function: GO:0004930 - G-protein coupled receptor activity [Evidence IEA];GO_process: GO:0007186 - G-protein coupled receptor signaling pathway [Evidence IEA]		6 (o43-64i76-101o107-133i154-175o203-224i236-253o)
Ahemp_000182	Ahemp_000182-T1	mRNA	scaffold_1	2871435	2872929	+		hypothetical protein				PF00001	IPR000276 G protein-coupled receptor, rhodopsin-like;IPR017452 GPCR, rhodopsin-like, 7TM	ENOG503BD1T	T:(T) Signal transduction mechanisms	GO_component: GO:0016021 - integral component of membrane [Evidence IEA];GO_function: GO:0004930 - G-protein coupled receptor activity [Evidence IEA];GO_process: GO:0007186 - G-protein coupled receptor signaling pathway [Evidence IEA]		5 (o35-56i68-86o106-125i145-165o188-212i)
Ahemp_000183	Ahemp_000183-T1	mRNA	scaffold_1	2883545	2892889	-		hypothetical protein					IPR022194 Domain of unknown function DUF3719	ENOG5039T3G	S:(S) Function unknown
Ahemp_000184	Ahemp_000184-T1	mRNA	scaffold_1	2899896	2901120	-		hypothetical protein										7 (i49-72o78-98i119-139o159-180i227-247o259-284i335-352o)
Ahemp_000185	Ahemp_000185-T1	mRNA	scaffold_1	2908410	2909480	-		hypothetical protein				PF00001;PF10320	IPR000276 G protein-coupled receptor, rhodopsin-like;IPR017452 GPCR, rhodopsin-like, 7TM	ENOG50KOG3656	O:(O) Posttranslational modification, protein turnover, chaperones	GO_component: GO:0016021 - integral component of membrane [Evidence IEA];GO_function: GO:0004930 - G-protein coupled receptor activity [Evidence IEA];GO_process: GO:0007186 - G-protein coupled receptor signaling pathway [Evidence IEA]		7 (o20-43i55-73o93-113i133-154o174-197i235-258o264-286i)
Ahemp_000186	Ahemp_000186-T1	mRNA	scaffold_1	2915375	2920383	+	RPL10A	60S ribosomal protein L10A				PF00687	IPR002143 Large ribosomal subunit protein uL1;IPR016094 None;IPR016095 Large ribosomal subunit protein uL1, 3-layer alpha/beta-sandwich domain;IPR023673 Large ribosomal subunit protein uL1, conserved site;IPR023674 Ribosomal protein uL1-like;IPR028364 Ribosomal protein uL1/ribosomal biogenesis protein	ENOG503BBPG	J:(J) Translation, ribosomal structure and biogenesis	GO_component: GO:0015934 - large ribosomal subunit [Evidence IEA];GO_function: GO:0003723 - RNA binding [Evidence IEA];GO_function: GO:0003735 - structural constituent of ribosome [Evidence IEA];GO_process: GO:0006412 - translation [Evidence IEA]
Ahemp_000187	Ahemp_000187-T1	mRNA	scaffold_1	2923378	2950005	+	PTPN13_4	Tyrosine-protein phosphatase non-receptor type 13		3.1.3.48		PF00373;PF09379;PF09380	IPR000299 FERM domain;IPR011019 KIND domain;IPR011993 PH-like domain superfamily;IPR014352 FERM/acyl-CoA-binding protein superfamily;IPR018979 FERM, N-terminal;IPR018980 FERM, C-terminal PH-like domain;IPR019747 FERM conserved site;IPR019748 FERM central domain;IPR019749 Band 4.1 domain;IPR029071 Ubiquitin-like domain superfamily	ENOG503BKRY	T:(T) Signal transduction mechanisms	GO_component: GO:0005856 - cytoskeleton [Evidence IEA]
Ahemp_000188	Ahemp_000188-T1	mRNA	scaffold_1	2955393	2987105	+	PTPN13_5	Tyrosine-protein phosphatase non-receptor type 13		3.1.3.48	EOG091G04GK	PF00102;PF00595;PF17820	IPR000242 Tyrosine-specific protein phosphatase, PTPase domain;IPR000387 Tyrosine-specific protein phosphatases domain;IPR001478 PDZ domain;IPR003595 Protein-tyrosine phosphatase, catalytic;IPR016130 Protein-tyrosine phosphatase, active site;IPR029021 Protein-tyrosine phosphatase-like	ENOG503BKRY	T:(T) Signal transduction mechanisms	GO_function: GO:0004725 - protein tyrosine phosphatase activity [Evidence IEA];GO_function: GO:0005515 - protein binding [Evidence IEA];GO_function: GO:0016791 - phosphatase activity [Evidence IEA];GO_process: GO:0006470 - protein dephosphorylation [Evidence IEA];GO_process: GO:0016311 - dephosphorylation [Evidence IEA]
Ahemp_000189	Ahemp_000189-T1	mRNA	scaffold_1	2989936	2990409	-		hypothetical protein						ENOG503BRHF				4 (o19-39i51-70o86-104i116-133o)
Ahemp_000190	Ahemp_000190-T1	mRNA	scaffold_1	2992447	2994577	+		hypothetical protein				PF00383	IPR002125 Cytidine and deoxycytidylate deaminase domain;IPR015517 Deoxycytidylate deaminase-related;IPR016192 APOBEC/CMP deaminase, zinc-binding;IPR016193 Cytidine deaminase-like	ENOG503BSWN	F:(F) Nucleotide transport and metabolism	GO_function: GO:0008270 - zinc ion binding [Evidence IEA];GO_function: GO:0003824 - catalytic activity [Evidence IEA];GO_function: GO:0016787 - hydrolase activity [Evidence IEA]
Ahemp_000191	Ahemp_000191-T1	mRNA	scaffold_1	3002816	3005236	+	CDADC1_1	Cytidine and dCMP deaminase domain-containing protein 1				PF00383;PF14437	IPR002125 Cytidine and deoxycytidylate deaminase domain;IPR015517 Deoxycytidylate deaminase-related;IPR016192 APOBEC/CMP deaminase, zinc-binding;IPR016193 Cytidine deaminase-like	ENOG503BM54	F:(F) Nucleotide transport and metabolism	GO_function: GO:0008270 - zinc ion binding [Evidence IEA];GO_function: GO:0003824 - catalytic activity [Evidence IEA];GO_function: GO:0016787 - hydrolase activity [Evidence IEA]
Ahemp_000192	Ahemp_000192-T1	mRNA	scaffold_1	3010331	3019756	-		hypothetical protein				PF15299	IPR029309 Calcium-responsive transcription factor	ENOG503BBFD	K:(K) Transcription
Ahemp_000193	Ahemp_000193-T1	mRNA	scaffold_1	3029982	3044925	+	PDE3B	cGMP-inhibited 3',5'-cyclic phosphodiesterase B		3.1.4.17		PF00233	IPR002073 3'5'-cyclic nucleotide phosphodiesterase, catalytic domain;IPR023174 3'5'-cyclic nucleotide phosphodiesterase, conserved site	ENOG503BDAW	T:(T) Signal transduction mechanisms	GO_function: GO:0004114 - 3',5'-cyclic-nucleotide phosphodiesterase activity [Evidence IEA];GO_function: GO:0008081 - phosphoric diester hydrolase activity [Evidence IEA];GO_process: GO:0007165 - signal transduction [Evidence IEA]		5 (i56-73o85-105i117-135o141-160i165-186o)
Ahemp_000194	Ahemp_000194-T1	mRNA	scaffold_1	3051807	3061119	+	TSPAN5	Tetraspanin-5				PF00335	IPR000301 Tetraspanin, animals;IPR008952 Tetraspanin, EC2 domain superfamily;IPR018499 Tetraspanin/Peripherin	ENOG503B9YM	I:(I) Lipid transport and metabolism	GO_component: GO:0016021 - integral component of membrane [Evidence IEA]	SignalP(1-16)	3 (n2-12c16/17o32-55i67-86o200-225i)
Ahemp_000195	Ahemp_000195-T1	mRNA	scaffold_1	3064889	3067179	+	HTR6_1	receptor 6					IPR000276 G protein-coupled receptor, rhodopsin-like;IPR017452 GPCR, rhodopsin-like, 7TM	ENOG503BBNB	T:(T) Signal transduction mechanisms	GO_component: GO:0016021 - integral component of membrane [Evidence IEA];GO_function: GO:0004930 - G-protein coupled receptor activity [Evidence IEA];GO_process: GO:0007186 - G-protein coupled receptor signaling pathway [Evidence IEA]		7 (o6-26i38-62o74-95i116-137o149-171i208-227o247-267i)
Ahemp_000196	Ahemp_000196-T1	mRNA	scaffold_1	3069331	3072545	-	CAMK2G_1	Calcium/calmodulin-dependent protein kinase type II subunit gamma		2.7.11.17		PF08332;PF13474;PF14534	IPR013543 Calcium/calmodulin-dependent protein kinase II, association-domain;IPR020636 None;IPR032710 NTF2-like domain superfamily	ENOG503BF3D	T:(T) Signal transduction mechanisms	GO_function: GO:0004683 - calmodulin-dependent protein kinase activity [Evidence IEA];GO_function: GO:0005516 - calmodulin binding [Evidence IEA];GO_process: GO:0006468 - protein phosphorylation [Evidence IEA]
Ahemp_000197	Ahemp_000197-T1	mRNA	scaffold_1	3097574	3109257	+		hypothetical protein				PF13676	IPR000157 Toll/interleukin-1 receptor homology (TIR) domain;IPR011989 Armadillo-like helical;IPR013761 Sterile alpha motif/pointed domain superfamily;IPR016024 Armadillo-type fold	ENOG503BMRU	S:(S) Function unknown	GO_function: GO:0005515 - protein binding [Evidence IEA];GO_function: GO:0005488 - binding [Evidence IEA];GO_process: GO:0007165 - signal transduction [Evidence IEA]
Ahemp_000198	Ahemp_000198-T1	mRNA	scaffold_1	3177375	3187942	-		hypothetical protein		1.11.1.6		PF00199;PF06628	IPR002226 Catalase haem-binding site;IPR010582 Catalase immune-responsive domain;IPR011614 Catalase core domain;IPR018028 Catalase, mono-functional, haem-containing;IPR020835 Catalase superfamily;IPR024708 Catalase active site;IPR024711 Catalase, mono-functional, haem-containing, clades 1 and 3	ENOG503BFAV	P:(P) Inorganic ion transport and metabolism	GO_function: GO:0004096 - catalase activity [Evidence IEA];GO_function: GO:0020037 - heme binding [Evidence IEA];GO_process: GO:0055114 - oxidation-reduction process [Evidence IEA];GO_process: GO:0006979 - response to oxidative stress [Evidence IEA]
Ahemp_000199	Ahemp_000199-T1	mRNA	scaffold_1	3201318	3205593	-	TBXAS1_1	Thromboxane-A synthase					IPR001128 Cytochrome P450	ENOG503BF8S	Q:(Q) Secondary metabolites biosynthesis, transport and catabolism	GO_function: GO:0016705 - oxidoreductase activity, acting on paired donors, with incorporation or reduction of molecular oxygen [Evidence IEA];GO_function: GO:0020037 - heme binding [Evidence IEA];GO_function: GO:0005506 - iron ion binding [Evidence IEA];GO_process: GO:0055114 - oxidation-reduction process [Evidence IEA]		1 (o15-32i)
Ahemp_000200	Ahemp_000200-T1	mRNA	scaffold_1	3208148	3215410	-		hypothetical protein				PF02028;PF04749	IPR000060 BCCT transporter family;IPR006461 PLAC8 motif-containing protein;IPR018093 BCCT transporter, conserved site	ENOG503BIV3	M:(M) Cell wall/membrane/envelope biogenesis	GO_component: GO:0016020 - membrane [Evidence IEA];GO_function: GO:0005215 - transporter activity [Evidence IEA];GO_process: GO:0006810 - transport [Evidence IEA]		15 (o32-50i71-90o110-130i167-190o210-239i260-278o284-303i310- 329o355-373i385-406o459-476i503-521o533-554i613-635o641- 661i)
Ahemp_000201	Ahemp_000201-T1	mRNA	scaffold_1	3230113	3232070	-		hypothetical protein						ENOG503BQZ2	S:(S) Function unknown
Ahemp_000202	Ahemp_000202-T1	mRNA	scaffold_1	3243591	3244940	+		hypothetical protein
Ahemp_000203	Ahemp_000203-T1	mRNA	scaffold_1	3245147	3249370	-		hypothetical protein				PF13837		ENOG503BVH6	S:(S) Function unknown
Ahemp_000204	Ahemp_000204-T1	mRNA	scaffold_1	3250862	3254843	-		hypothetical protein						ENOG503BQZ2
Ahemp_000205	Ahemp_000205-T1	mRNA	scaffold_1	3256143	3272526	+		hypothetical protein				PF00092;PF00520	IPR002035 von Willebrand factor, type A;IPR002153 Transient receptor potential channel, canonical;IPR005821 Ion transport domain	ENOG50KOG3609	U:(U) Intracellular trafficking, secretion, and vesicular transport	GO_component: GO:0016020 - membrane [Evidence IEA];GO_function: GO:0005262 - calcium channel activity [Evidence IEA];GO_function: GO:0005216 - ion channel activity [Evidence IEA];GO_process: GO:0055085 - transmembrane transport [Evidence IEA];GO_process: GO:0006811 - ion transport [Evidence IEA];GO_process: GO:0070588 - calcium ion transmembrane transport [Evidence IEA]		7 (o143-164i395-426o505-524i536-560o580-603i624-649o669- 690i)
Ahemp_000206	Ahemp_000206-T1	mRNA	scaffold_1	3275306	3285066	+		hypothetical protein		1.11.1.6		PF00199;PF06628	IPR002226 Catalase haem-binding site;IPR010582 Catalase immune-responsive domain;IPR011614 Catalase core domain;IPR018028 Catalase, mono-functional, haem-containing;IPR020835 Catalase superfamily;IPR024708 Catalase active site	ENOG503BFAV	P:(P) Inorganic ion transport and metabolism	GO_function: GO:0004096 - catalase activity [Evidence IEA];GO_function: GO:0020037 - heme binding [Evidence IEA];GO_process: GO:0055114 - oxidation-reduction process [Evidence IEA];GO_process: GO:0006979 - response to oxidative stress [Evidence IEA]
Ahemp_000207	Ahemp_000207-T1	mRNA	scaffold_1	3300735	3305083	+		hypothetical protein									SignalP(1-22)
Ahemp_000208	Ahemp_000208-T1	mRNA	scaffold_1	3306175	3347911	+		hypothetical protein		2.3.2.13		PF00059;PF01549	IPR001304 C-type lectin-like;IPR003582 ShKT domain;IPR011658 PA14 domain;IPR013320 Concanavalin A-like lectin/glucanase domain superfamily;IPR016186 C-type lectin-like/link domain superfamily;IPR016187 C-type lectin fold;IPR018378 C-type lectin, conserved site	ENOG50KOG3599	E:(E) Amino acid transport and metabolism			1 (i59-79o)
Ahemp_000209	Ahemp_000209-T1	mRNA	scaffold_1	3349984	3350736	-		hypothetical protein
Ahemp_000210	Ahemp_000210-T1	mRNA	scaffold_1	3351862	3366908	+		hypothetical protein				PF00008;PF01477;PF01822;PF13385	IPR000742 EGF-like domain;IPR001024 PLAT/LH2 domain;IPR002889 Carbohydrate-binding WSC;IPR013032 EGF-like, conserved site;IPR013320 Concanavalin A-like lectin/glucanase domain superfamily	ENOG503BS6M	S:(S) Function unknown	GO_function: GO:0005515 - protein binding [Evidence IEA]
Ahemp_000211	Ahemp_000211-T1	mRNA	scaffold_1	3394965	3397705	-	MBD4_1	Methyl-CpG-binding domain protein 4				PF00730;PF01429	IPR001739 Methyl-CpG DNA binding;IPR003265 HhH-GPD domain;IPR011257 DNA glycosylase;IPR016177 DNA-binding domain superfamily;IPR017352 Methyl-CpG-binding domain protein 4	ENOG503BHWP	B:(B) Chromatin structure and dynamics	GO_component: GO:0005634 - nucleus [Evidence IEA];GO_function: GO:0003677 - DNA binding [Evidence IEA];GO_function: GO:0003824 - catalytic activity [Evidence IEA];GO_function: GO:0008263 - pyrimidine-specific mismatch base pair DNA N-glycosylase activity [Evidence IEA];GO_process: GO:0006284 - base-excision repair [Evidence IEA];GO_process: GO:0006281 - DNA repair [Evidence IEA]
Ahemp_000212	Ahemp_000212-T1	mRNA	scaffold_1	3406521	3419722	+	TUBGCP2_1	Gamma-tubulin complex component 2				PF04130	IPR007259 Gamma-tubulin complex component protein	ENOG503B9AM	Z:(Z) Cytoskeleton	GO_component: GO:0005815 - microtubule organizing center [Evidence IEA];GO_component: GO:0000922 - spindle pole [Evidence IEA];GO_function: GO:0043015 - gamma-tubulin binding [Evidence IEA];GO_process: GO:0000226 - microtubule cytoskeleton organization [Evidence IEA];GO_process: GO:0007020 - microtubule nucleation [Evidence IEA]
Ahemp_000213	Ahemp_000213-T1	mRNA	scaffold_1	3422190	3436842	-	TMTC2	Protein O-mannosyl-transferase tmtc2				PF00515;PF07719;PF08409;PF12688;PF13176;PF13181;PF13374;PF13414;PF13431;PF13432;PF14559	IPR011990 Tetratricopeptide-like helical domain superfamily;IPR013026 None;IPR013618 Protein O-mannosyl-transferase TMTC, DUF1736;IPR019734 Tetratricopeptide repeat	ENOG503BDZ9	S:(S) Function unknown	GO_function: GO:0005515 - protein binding [Evidence IEA]	SignalP(1-28)	10 (n12-23c28/29o100-132i144-164o184-200i205-222o242-261i282- 301o321-339i422-448o454-472i484-502o)		GT105
Ahemp_000214	Ahemp_000214-T1	mRNA	scaffold_1	3451141	3452082	-		hypothetical protein					IPR000276 G protein-coupled receptor, rhodopsin-like;IPR017452 GPCR, rhodopsin-like, 7TM	ENOG50	O:(O) Posttranslational modification, protein turnover, chaperones	GO_component: GO:0016021 - integral component of membrane [Evidence IEA];GO_function: GO:0004930 - G-protein coupled receptor activity [Evidence IEA];GO_process: GO:0007186 - G-protein coupled receptor signaling pathway [Evidence IEA]	SignalP(1-28)	4 (n15-23c28/29o52-73i94-114o120-141i177-198o)
Ahemp_000215	Ahemp_000215-T1	mRNA	scaffold_1	3467276	3468406	-	SOX17	Transcription factor SOX-17				PF00505;PF09011	IPR009071 High mobility group box domain	ENOG503BDX8	K:(K) Transcription
Ahemp_000217	Ahemp_000217-T1	mRNA	scaffold_1	3517990	3519030	+		hypothetical protein				PF00001	IPR000276 G protein-coupled receptor, rhodopsin-like;IPR017452 GPCR, rhodopsin-like, 7TM	ENOG50	O:(O) Posttranslational modification, protein turnover, chaperones	GO_component: GO:0016021 - integral component of membrane [Evidence IEA];GO_function: GO:0004930 - G-protein coupled receptor activity [Evidence IEA];GO_process: GO:0007186 - G-protein coupled receptor signaling pathway [Evidence IEA]		7 (o6-29i41-63o69-90i110-129o141-162i204-230o250-269i)
Ahemp_000218	Ahemp_000218-T1	mRNA	scaffold_1	3527030	3527956	+		hypothetical protein				PF00001	IPR000276 G protein-coupled receptor, rhodopsin-like;IPR017452 GPCR, rhodopsin-like, 7TM	ENOG50	O:(O) Posttranslational modification, protein turnover, chaperones	GO_component: GO:0016021 - integral component of membrane [Evidence IEA];GO_function: GO:0004930 - G-protein coupled receptor activity [Evidence IEA];GO_process: GO:0007186 - G-protein coupled receptor signaling pathway [Evidence IEA]		7 (o6-30i42-62o74-93i113-133o145-167i199-218o238-258i)
Ahemp_000219	Ahemp_000219-T1	mRNA	scaffold_1	3528658	3531462	-	KCTD21_1	BTB/POZ domain-containing protein kctd21				PF02214;PF16017	IPR000210 BTB/POZ domain;IPR003131 Potassium channel tetramerisation-type BTB domain;IPR011333 SKP1/BTB/POZ domain superfamily	ENOG503BENA	S:(S) Function unknown	GO_function: GO:0005515 - protein binding [Evidence IEA];GO_process: GO:0051260 - protein homooligomerization [Evidence IEA]
Ahemp_000220	Ahemp_000220-T1	mRNA	scaffold_1	3532193	3532861	-	KCTD1_1	BTB/POZ domain-containing protein kctd1				PF02214	IPR000210 BTB/POZ domain;IPR003131 Potassium channel tetramerisation-type BTB domain;IPR011333 SKP1/BTB/POZ domain superfamily	ENOG503BA0Z	S:(S) Function unknown	GO_function: GO:0005515 - protein binding [Evidence IEA];GO_process: GO:0051260 - protein homooligomerization [Evidence IEA]
Ahemp_000221	Ahemp_000221-T1	mRNA	scaffold_1	3534047	3534733	-		hypothetical protein
Ahemp_000222	Ahemp_000222-T1	mRNA	scaffold_1	3537685	3538497	-		hypothetical protein
Ahemp_000224	Ahemp_000224-T1	mRNA	scaffold_1	3549271	3549882	-		hypothetical protein
Ahemp_000225	Ahemp_000225-T1	mRNA	scaffold_1	3552785	3568309	+	HCLS1	Hematopoietic lineage cell-specific protein				PF00018;PF02218;PF07653;PF14604	IPR001452 SH3 domain;IPR003134 Hs1/Cortactin	ENOG503BED4	T:(T) Signal transduction mechanisms	GO_function: GO:0005515 - protein binding [Evidence IEA]
Ahemp_000227	Ahemp_000227-T1	mRNA	scaffold_1	3576873	3582353	+		hypothetical protein				PF00400	IPR001680 WD40 repeat;IPR011047 Quinoprotein alcohol dehydrogenase-like superfamily;IPR015943 WD40/YVTN repeat-like-containing domain superfamily;IPR017986 None;IPR019775 WD40 repeat, conserved site	ENOG503BKQ3	S:(S) Function unknown	GO_function: GO:0005515 - protein binding [Evidence IEA]
Ahemp_000228	Ahemp_000228-T1	mRNA	scaffold_1	3590220	3591191	-		hypothetical protein
Ahemp_000229	Ahemp_000229-T1	mRNA	scaffold_1	3590225	3592988	+		hypothetical protein
Ahemp_000230	Ahemp_000230-T1	mRNA	scaffold_1	3599201	3601291	+		hypothetical protein									SignalP(1-26)
Ahemp_000231	Ahemp_000231-T1	mRNA	scaffold_1	3623240	3631465	-		hypothetical protein				PF05743;PF09454	IPR008883 Ubiquitin E2 variant, N-terminal;IPR016135 Ubiquitin-conjugating enzyme/RWD-like;IPR017916 Steadiness box (SB) domain	ENOG503BC6T	U:(U) Intracellular trafficking, secretion, and vesicular transport	GO_process: GO:0006464 - cellular protein modification process [Evidence IEA];GO_process: GO:0015031 - protein transport [Evidence IEA]
Ahemp_000232	Ahemp_000232-T1	mRNA	scaffold_1	3634692	3652206	+		hypothetical protein				PF00566;PF12068	IPR000195 Rab-GAP-TBC domain;IPR021935 Small G protein signalling modulator 1/2, Rab-binding domain	ENOG503B9PK	T:(T) Signal transduction mechanisms
Ahemp_000233	Ahemp_000233-T1	mRNA	scaffold_1	3654162	3670842	+		hypothetical protein				PF13499;PF13833	IPR002048 EF-hand domain;IPR011992 EF-hand domain pair;IPR018247 EF-Hand 1, calcium-binding site	ENOG503BCJY	T:(T) Signal transduction mechanisms	GO_function: GO:0005509 - calcium ion binding [Evidence IEA]
Ahemp_000234	Ahemp_000234-T1	mRNA	scaffold_1	3685226	3705520	+		hypothetical protein				PF00515;PF05729;PF07719;PF13176;PF13181;PF13191;PF13271;PF13374;PF13424	IPR011990 Tetratricopeptide-like helical domain superfamily;IPR013026 None;IPR019734 Tetratricopeptide repeat;IPR025139 Domain of unknown function DUF4062;IPR027417 P-loop containing nucleoside triphosphate hydrolase	ENOG503BMRM	S:(S) Function unknown	GO_function: GO:0005515 - protein binding [Evidence IEA]
Ahemp_000235	Ahemp_000235-T1	mRNA	scaffold_1	3705392	3709961	-	GPRNPY4_1	neuropeptide Y receptor activity				PF00001;PF10323	IPR000276 G protein-coupled receptor, rhodopsin-like;IPR000611 Neuropeptide Y receptor family;IPR017452 GPCR, rhodopsin-like, 7TM	ENOG503BGFM	S:(S) Function unknown	GO_component: GO:0016021 - integral component of membrane [Evidence IEA];GO_function: GO:0004930 - G-protein coupled receptor activity [Evidence IEA];GO_function: GO:0004983 - neuropeptide Y receptor activity [Evidence IEA];GO_process: GO:0007186 - G-protein coupled receptor signaling pathway [Evidence IEA]		5 (o15-46i67-91o111-140i161-179o199-222i)
Ahemp_000236	Ahemp_000236-T1	mRNA	scaffold_1	3716106	3721788	-		hypothetical protein				PF00001;PF10320	IPR000276 G protein-coupled receptor, rhodopsin-like;IPR017452 GPCR, rhodopsin-like, 7TM	ENOG5039MH9	T:(T) Signal transduction mechanisms	GO_component: GO:0016021 - integral component of membrane [Evidence IEA];GO_function: GO:0004930 - G-protein coupled receptor activity [Evidence IEA];GO_process: GO:0007186 - G-protein coupled receptor signaling pathway [Evidence IEA]		7 (o31-53i65-88o103-124i145-168o188-211i242-264o279-299i)
Ahemp_000237	Ahemp_000237-T1	mRNA	scaffold_1	3723284	3731104	-		hypothetical protein				PF06974	IPR009721 O-acyltransferase WSD1, C-terminal	ENOG503BRTF	S:(S) Function unknown	GO_function: GO:0004144 - diacylglycerol O-acyltransferase activity [Evidence IEA]		4 (i48-77o269-288i335-351o418-436i)
Ahemp_000238	Ahemp_000238-T1	mRNA	scaffold_1	3735434	3752822	-		hypothetical protein				PF00002;PF01825;PF07691;PF16489	IPR000203 GPS motif;IPR000832 GPCR, family 2, secretin-like;IPR002557 Chitin binding domain;IPR011658 PA14 domain;IPR017981 GPCR, family 2-like, 7TM;IPR017983 GPCR, family 2, secretin-like, conserved site;IPR032471 GAIN domain, N-terminal	ENOG503BCMA	T:(T) Signal transduction mechanisms	GO_component: GO:0016020 - membrane [Evidence IEA];GO_component: GO:0016021 - integral component of membrane [Evidence IEA];GO_component: GO:0005576 - extracellular region [Evidence IEA];GO_function: GO:0004930 - G-protein coupled receptor activity [Evidence IEA];GO_function: GO:0004888 - transmembrane signaling receptor activity [Evidence IEA];GO_function: GO:0008061 - chitin binding [Evidence I…	SignalP(1-27)	7 (n11-19c27/28o557-582i594-614o634-656i663-683o703-726i752- 771o777-800i)	P02A
Ahemp_000240	Ahemp_000240-T1	mRNA	scaffold_1	3793273	3795205	-		hypothetical protein				PF00068	IPR001211 Phospholipase A2;IPR016090 Phospholipase A2 domain;IPR033113 Phospholipase A2, histidine active site	ENOG503BGQM	I:(I) Lipid transport and metabolism	GO_function: GO:0005509 - calcium ion binding [Evidence IEA];GO_function: GO:0004623 - phospholipase A2 activity [Evidence IEA];GO_process: GO:0006644 - phospholipid metabolic process [Evidence IEA];GO_process: GO:0016042 - lipid catabolic process [Evidence IEA];GO_process: GO:0050482 - arachidonic acid secretion [Evidence IEA]
Ahemp_000241	Ahemp_000241-T1	mRNA	scaffold_1	3803088	3813851	-	PLA2G1B_1	Phospholipase A2, major isoenzyme		3.1.1.4		PF00010;PF00068	IPR001211 Phospholipase A2;IPR011598 Myc-type, basic helix-loop-helix (bHLH) domain;IPR016090 Phospholipase A2 domain;IPR033113 Phospholipase A2, histidine active site	ENOG503BQJ8	I:(I) Lipid transport and metabolism	GO_function: GO:0005509 - calcium ion binding [Evidence IEA];GO_function: GO:0004623 - phospholipase A2 activity [Evidence IEA];GO_function: GO:0046983 - protein dimerization activity [Evidence IEA];GO_process: GO:0006644 - phospholipid metabolic process [Evidence IEA];GO_process: GO:0016042 - lipid catabolic process [Evidence IEA];GO_process: GO:0050482 - arachidonic acid secretion [Evidence IEA]
Ahemp_000242	Ahemp_000242-T1	mRNA	scaffold_1	3825058	3827309	+		hypothetical protein				PF00001;PF10320	IPR000276 G protein-coupled receptor, rhodopsin-like;IPR017452 GPCR, rhodopsin-like, 7TM	ENOG50	O:(O) Posttranslational modification, protein turnover, chaperones	GO_component: GO:0016021 - integral component of membrane [Evidence IEA];GO_function: GO:0004930 - G-protein coupled receptor activity [Evidence IEA];GO_process: GO:0007186 - G-protein coupled receptor signaling pathway [Evidence IEA]		7 (o6-28i40-60o66-88i108-130o142-167i204-231o243-262i)
Ahemp_000243	Ahemp_000243-T1	mRNA	scaffold_1	3829641	3839363	-	CUEDC2	CUE domain-containing protein 2			EOG091G0FYA		IPR003892 Ubiquitin system component CUE	ENOG503BGG7	S:(S) Function unknown	GO_function: GO:0005515 - protein binding [Evidence IEA]
Ahemp_000244	Ahemp_000244-T1	mRNA	scaffold_1	3858142	3869024	+		hypothetical protein				PF00092;PF13519	IPR002035 von Willebrand factor, type A;IPR015510 Peptidoglycan recognition protein	ENOG503BMX0	S:(S) Function unknown	GO_function: GO:0008745 - N-acetylmuramoyl-L-alanine amidase activity [Evidence IEA];GO_process: GO:0009253 - peptidoglycan catabolic process [Evidence IEA]	SignalP(1-24)	1 (n8-19c24/25o469-485i)
Ahemp_000245	Ahemp_000245-T1	mRNA	scaffold_1	3872904	3873497	-		hypothetical protein
Ahemp_000246	Ahemp_000246-T1	mRNA	scaffold_1	3874406	3881124	+		hypothetical protein					IPR015510 Peptidoglycan recognition protein	ENOG503BMX0	S:(S) Function unknown	GO_function: GO:0008745 - N-acetylmuramoyl-L-alanine amidase activity [Evidence IEA];GO_process: GO:0009253 - peptidoglycan catabolic process [Evidence IEA]	SignalP(1-24)
Ahemp_000247	Ahemp_000247-T1	mRNA	scaffold_1	3889605	3899637	+		hypothetical protein				PF00092;PF13519	IPR002035 von Willebrand factor, type A	ENOG50KOG3544	D:(D) Cell cycle control, cell division, chromosome partitioning
Ahemp_000248	Ahemp_000248-T1	mRNA	scaffold_1	3916917	3919103	-		hypothetical protein
Ahemp_000249	Ahemp_000249-T1	mRNA	scaffold_1	3927130	3940579	+	TEAD4	Transcriptional enhancer factor TEF-3		3.2.1.45		PF01285;PF17725	IPR000818 TEA/ATTS domain;IPR016361 Transcriptional enhancer factor, metazoa	ENOG503BCB8	K:(K) Transcription	GO_function: GO:0003700 - transcription factor activity, sequence-specific DNA binding [Evidence IEA];GO_process: GO:0035329 - hippo signaling [Evidence IEA];GO_process: GO:0006355 - regulation of transcription, DNA-templated [Evidence IEA]
Ahemp_000250	Ahemp_000250-T1	mRNA	scaffold_1	3953831	3955480	-		hypothetical protein				PF00097;PF13445	IPR001841 Zinc finger, RING-type;IPR011042 Six-bladed beta-propeller, TolB-like;IPR013017 None;IPR013083 Zinc finger, RING/FYVE/PHD-type;IPR017907 Zinc finger, RING-type, conserved site;IPR027370 Zinc finger, RING-type, eukaryotic	ENOG50KOG2177	O:(O) Posttranslational modification, protein turnover, chaperones	GO_function: GO:0008270 - zinc ion binding [Evidence IEA];GO_function: GO:0005515 - protein binding [Evidence IEA]
Ahemp_000251	Ahemp_000251-T1	mRNA	scaffold_1	3957303	3958693	-		hypothetical protein				PF00452	IPR002475 Bcl2-like;IPR026298 Bcl-2 family;IPR026308 None			GO_process: GO:0043065 - positive regulation of apoptotic process [Evidence IEA];GO_process: GO:0042981 - regulation of apoptotic process [Evidence IEA]		1 (o129-148i)
Ahemp_000252	Ahemp_000252-T1	mRNA	scaffold_1	3969156	3973471	+		hypothetical protein
Ahemp_000253	Ahemp_000253-T1	mRNA	scaffold_1	3980904	3989065	+		hypothetical protein					IPR002067 Mitochondrial carrier protein;IPR018108 Mitochondrial substrate/solute carrier;IPR023395 Mitochondrial carrier domain superfamily	ENOG503BAM1	C:(C) Energy production and conversion	GO_process: GO:0055085 - transmembrane transport [Evidence IEA]		3 (i151-169o189-209i252-275o)
Ahemp_000254	Ahemp_000254-T1	mRNA	scaffold_1	3988420	3994603	-	VHA26	V-type proton ATPase subunit E				PF01991	IPR002842 V-type ATPase subunit E	ENOG503BH96	C:(C) Energy production and conversion	GO_component: GO:0033178 - proton-transporting two-sector ATPase complex, catalytic domain [Evidence IEA];GO_function: GO:0046961 - proton-transporting ATPase activity, rotational mechanism [Evidence IEA];GO_process: GO:0015991 - ATP hydrolysis coupled proton transport [Evidence IEA]
Ahemp_000255	Ahemp_000255-T1	mRNA	scaffold_1	3997348	3999810	+		hypothetical protein					IPR032770 Domain of unknown function DUF4537	ENOG503C454	S:(S) Function unknown		SignalP(1-22)
Ahemp_000256	Ahemp_000256-T1	mRNA	scaffold_1	4002706	4003650	-		hypothetical protein				PF00001	IPR000276 G protein-coupled receptor, rhodopsin-like;IPR017452 GPCR, rhodopsin-like, 7TM	ENOG50	S:(S) Function unknown	GO_component: GO:0016021 - integral component of membrane [Evidence IEA];GO_function: GO:0004930 - G-protein coupled receptor activity [Evidence IEA];GO_process: GO:0007186 - G-protein coupled receptor signaling pathway [Evidence IEA]		8 (o22-47i59-81o93-118i138-158o170-191i224-251o263-281i293- 311o)
Ahemp_000257	Ahemp_000257-T1	mRNA	scaffold_1	4034688	4044184	-		hypothetical protein				PF00534;PF00560;PF05729;PF13516;PF13692;PF20706	IPR001296 Glycosyl transferase, family 1;IPR001611 Leucine-rich repeat;IPR003593 AAA+ ATPase domain;IPR007111 NACHT nucleoside triphosphatase;IPR027417 P-loop containing nucleoside triphosphate hydrolase;IPR032675 Leucine-rich repeat domain superfamily	ENOG502ICXT	M:(M) Cell wall/membrane/envelope biogenesis	GO_function: GO:0005515 - protein binding [Evidence IEA]				GT4
Ahemp_000258	Ahemp_000258-T1	mRNA	scaffold_1	4066025	4068357	-	SAMD8	Sphingomyelin synthase-related protein 1				PF00536;PF07647;PF14360	IPR001660 Sterile alpha motif domain;IPR013761 Sterile alpha motif/pointed domain superfamily;IPR025749 Sphingomyelin synthase-like domain	ENOG503BC23	S:(S) Function unknown	GO_function: GO:0005515 - protein binding [Evidence IEA]		6 (i141-161o184-208i220-241o261-278i309-327o339-360i)
Ahemp_000259	Ahemp_000259-T1	mRNA	scaffold_1	4068516	4084235	+	CDC37	hsp90 co-chaperone Cdc37				PF03234;PF08564;PF08565	IPR004918 Cdc37;IPR013855 Cdc37, N-terminal domain;IPR013873 Cdc37, C-terminal;IPR013874 Cdc37, Hsp90 binding	ENOG503BB9A	D:(D) Cell cycle control, cell division, chromosome partitioning	GO_function: GO:0019901 - protein kinase binding [Evidence IEA]
Ahemp_000260	Ahemp_000260-T1	mRNA	scaffold_1	4085594	4108476	-	MICAL3	[F-actin]-monooxygenase mical3		1.14.13.225		PF00307;PF00412;PF12130	IPR001715 Calponin homology domain;IPR001781 Zinc finger, LIM-type;IPR022735 bMERB domain;IPR023753 FAD/NAD(P)-binding domain;IPR029941 None	ENOG503BC2Z	Z:(Z) Cytoskeleton	GO_function: GO:0016709 - oxidoreductase activity, acting on paired donors, with incorporation or reduction of molecular oxygen, NAD(P)H as one donor, and incorporation of one atom of oxygen [Evidence IEA];GO_function: GO:0017137 - Rab GTPase binding [Evidence IEA];GO_function: GO:0016491 - oxidoreductase activity [Evidence IEA];GO_function: GO:0005515 - protein binding [Evidence IEA];GO_function…
Ahemp_000261	Ahemp_000261-T1	mRNA	scaffold_1	4120186	4121064	+		hypothetical protein
Ahemp_000262	Ahemp_000262-T1	mRNA	scaffold_1	4122876	4134862	-		hypothetical protein					IPR000719 Protein kinase domain;IPR011009 Protein kinase-like domain superfamily;IPR017441 Protein kinase, ATP binding site	ENOG503A03J	S:(S) Function unknown	GO_function: GO:0004672 - protein kinase activity [Evidence IEA];GO_function: GO:0005524 - ATP binding [Evidence IEA];GO_process: GO:0006468 - protein phosphorylation [Evidence IEA]
Ahemp_000263	Ahemp_000263-T1	mRNA	scaffold_1	4136357	4138665	+		hypothetical protein					IPR019399 Parkin co-regulated protein	ENOG503BIXE	S:(S) Function unknown
Ahemp_000264	Ahemp_000264-T1	mRNA	scaffold_1	4147708	4162813	-		hypothetical protein					IPR000591 DEP domain;IPR011991 ArsR-like helix-turn-helix domain;IPR014772 Mammalian uncoordinated homology 13, domain 2	ENOG503C5KS		GO_process: GO:0035556 - intracellular signal transduction [Evidence IEA]
Ahemp_000266	Ahemp_000266-T1	mRNA	scaffold_1	4175645	4179593	-	WDR91_1	WD repeat-containing protein 91				PF00400	IPR001680 WD40 repeat;IPR015943 WD40/YVTN repeat-like-containing domain superfamily;IPR017986 None	ENOG503B9KW	S:(S) Function unknown	GO_function: GO:0005515 - protein binding [Evidence IEA]
Ahemp_000267	Ahemp_000267-T1	mRNA	scaffold_1	4196209	4199450	+	PEBP1_1	Phosphatidylethanolamine-binding protein 1				PF01161	IPR001858 Phosphatidylethanolamine-binding, conserved site;IPR008914 Phosphatidylethanolamine-binding protein	ENOG503BFQR	K:(K) Transcription				I51
Ahemp_000268	Ahemp_000268-T1	mRNA	scaffold_1	4210351	4214249	-		hypothetical protein						ENOG503A263
Ahemp_000269	Ahemp_000269-T1	mRNA	scaffold_1	4217097	4220762	-		hypothetical protein
Ahemp_000270	Ahemp_000270-T1	mRNA	scaffold_1	4221104	4223265	-	WDR91_2	WD repeat-containing protein 91					IPR016026 None	ENOG503B9KW	S:(S) Function unknown	GO_component: GO:0042597 - periplasmic space [Evidence IEA];GO_function: GO:0004553 - hydrolase activity, hydrolyzing O-glycosyl compounds [Evidence IEA]		1 (i155-174o)
Ahemp_000271	Ahemp_000271-T1	mRNA	scaffold_1	4228604	4230968	+		hypothetical protein		3.4.17.21		PF04253;PF04389	IPR007365 Transferrin receptor-like, dimerisation domain;IPR007484 Peptidase M28	ENOG503BF1R	O:(O) Posttranslational modification, protein turnover, chaperones;P:(P) Inorganic ion transport and metabolism				M28B
Ahemp_000272	Ahemp_000272-T1	mRNA	scaffold_1	4231952	4249867	-	NOC3L	Nucleolar complex protein 3			EOG091G087E	PF03914;PF07540	IPR005612 CCAAT-binding factor;IPR011501 Nucleolar complex-associated protein 3, N-terminal;IPR016024 Armadillo-type fold	ENOG503BF7I	J:(J) Translation, ribosomal structure and biogenesis;U:(U) Intracellular trafficking, secretion, and vesicular transport	GO_function: GO:0005488 - binding [Evidence IEA]
Ahemp_000273	Ahemp_000273-T1	mRNA	scaffold_1	4250288	4254400	+		hypothetical protein					IPR011029 Death-like domain superfamily
Ahemp_000274	Ahemp_000274-T1	mRNA	scaffold_1	4258585	4261357	+		hypothetical protein					IPR011029 Death-like domain superfamily
Ahemp_000275	Ahemp_000275-T1	mRNA	scaffold_1	4265123	4271868	-		hypothetical protein				PF01663;PF04987	IPR002591 Type I phosphodiesterase/nucleotide pyrophosphatase/phosphate transferase;IPR007070 GPI ethanolamine phosphate transferase 1;IPR017849 None;IPR017850 Alkaline-phosphatase-like, core domain superfamily;IPR017852 GPI ethanolamine phosphate transferase 1, C-terminal	ENOG503B9XA	T:(T) Signal transduction mechanisms	GO_component: GO:0005789 - endoplasmic reticulum membrane [Evidence IEA];GO_function: GO:0016740 - transferase activity [Evidence IEA];GO_function: GO:0003824 - catalytic activity [Evidence IEA];GO_process: GO:0008152 - metabolic process [Evidence IEA];GO_process: GO:0006506 - GPI anchor biosynthetic process [Evidence IEA]	SignalP(1-20)	15 (n6-15c20/21o444-466i487-509o515-532i553-571o577-595i602- 621o627-649i661-680o692-712i719-737o743-759i809-828o848- 876i883-903o915-939i)
Ahemp_000277	Ahemp_000277-T1	mRNA	scaffold_1	4303027	4315233	-	MGEA5	beta-N-acetylglucosaminidase				PF07555	IPR011496 Beta-N-acetylglucosaminidase, catalytic domain;IPR016181 Acyl-CoA N-acyltransferase;IPR017853 Glycoside hydrolase superfamily	ENOG503BC69	O:(O) Posttranslational modification, protein turnover, chaperones					GH84
Ahemp_000278	Ahemp_000278-T2	mRNA	scaffold_1	4315412	4328417	+		hypothetical protein						ENOG503BV5N
Ahemp_000279	Ahemp_000279-T1	mRNA	scaffold_1	4330665	4337930	+	NFX1	Transcriptional repressor NF-X1				PF01424	IPR000967 Zinc finger, NF-X1-type;IPR001374 R3H domain;IPR001841 Zinc finger, RING-type;IPR019786 Zinc finger, PHD-type, conserved site;IPR019787 Zinc finger, PHD-finger;IPR034078 Transcription factor NFX1 family	ENOG503BH4Q	K:(K) Transcription	GO_component: GO:0005634 - nucleus [Evidence IEA];GO_function: GO:0003676 - nucleic acid binding [Evidence IEA];GO_function: GO:0008270 - zinc ion binding [Evidence IEA];GO_function: GO:0005515 - protein binding [Evidence IEA];GO_function: GO:0003700 - transcription factor activity, sequence-specific DNA binding [Evidence IEA];GO_process: GO:0006355 - regulation of transcription, DNA-templated [E…
Ahemp_000280	Ahemp_000280-T1	mRNA	scaffold_1	4339673	4357775	+		hypothetical protein						ENOG503BGHS	S:(S) Function unknown
Ahemp_000281	Ahemp_000281-T1	mRNA	scaffold_1	4359886	4371809	+	FBXO41	F-box only protein 41				PF00646;PF12937	IPR001810 F-box domain;IPR032675 Leucine-rich repeat domain superfamily	ENOG503BENM	S:(S) Function unknown	GO_function: GO:0005515 - protein binding [Evidence IEA]
Ahemp_000282	Ahemp_000282-T1	mRNA	scaffold_1	4401008	4405256	+		hypothetical protein						ENOG503C0BF
Ahemp_000285	Ahemp_000285-T1	mRNA	scaffold_1	4487648	4493740	-	PPAPDC1B	Phosphatidate phosphatase ppapdc1b				PF01569	IPR000326 Phosphatidic acid phosphatase type 2/haloperoxidase;IPR032462 None	ENOG503BGEJ	I:(I) Lipid transport and metabolism			6 (i20-40o60-82i94-115o164-182i194-212o218-236i)
Ahemp_000286	Ahemp_000286-T1	mRNA	scaffold_1	4493874	4502325	+	ACTR1A	Alpha-centractin				PF00022	IPR004000 Actin family;IPR004001 Actin, conserved site;IPR020902 Actin/actin-like conserved site;IPR029909 None	ENOG503B9SS	Z:(Z) Cytoskeleton	GO_component: GO:0005869 - dynactin complex [Evidence IEA]
Ahemp_000287	Ahemp_000287-T1	mRNA	scaffold_1	4504552	4511986	+	EHBP1L1_1	EH domain binding protein 1-like 1b				PF10358;PF12130	IPR022735 bMERB domain;IPR029944 None	ENOG503BDV5	Z:(Z) Cytoskeleton
Ahemp_000288	Ahemp_000288-T1	mRNA	scaffold_1	4515067	4519676	+		hypothetical protein		3.2.1.106	EOG091G07DR	PF03200;PF16923	IPR004888 Glycoside hydrolase family 63;IPR008928 Six-hairpin glycosidase superfamily;IPR031335 Glycosyl hydrolase family 63, C-terminal;IPR031631 Glycosyl hydrolase family 63, N-terminal	ENOG503BBTF	G:(G) Carbohydrate transport and metabolism	GO_function: GO:0004573 - mannosyl-oligosaccharide glucosidase activity [Evidence IEA];GO_function: GO:0003824 - catalytic activity [Evidence IEA];GO_process: GO:0009311 - oligosaccharide metabolic process [Evidence IEA]		2 (o12-28i60-81o)
Ahemp_000289	Ahemp_000289-T1	mRNA	scaffold_1	4519815	4547868	-	PTCD3	pentatricopeptide repeat domain-containing protein 3, mitochondrial				PF01535;PF13812	IPR002885 Pentatricopeptide repeat	ENOG503BG10	S:(S) Function unknown
Ahemp_000290	Ahemp_000290-T1	mRNA	scaffold_1	4549761	4555631	+		hypothetical protein				PF03932	IPR005627 CutC-like;IPR023648 None	ENOG503BGM4	P:(P) Inorganic ion transport and metabolism	GO_function: GO:0005507 - copper ion binding [Evidence IEA];GO_process: GO:0055070 - copper ion homeostasis [Evidence IEA]
Ahemp_000291	Ahemp_000291-T1	mRNA	scaffold_1	4559050	4561219	+		hypothetical protein				PF00023;PF12796;PF13606;PF13637;PF13857	IPR002110 Ankyrin repeat;IPR020683 Domain of unknown function DUF3447	ENOG50KOG0512	D:(D) Cell cycle control, cell division, chromosome partitioning;T:(T) Signal transduction mechanisms;Z:(Z) Cytoskeleton	GO_function: GO:0005515 - protein binding [Evidence IEA]
Ahemp_000292	Ahemp_000292-T1	mRNA	scaffold_1	4574055	4576370	+		hypothetical protein									SignalP(1-22)
Ahemp_000293	Ahemp_000293-T1	mRNA	scaffold_1	4581238	4584159	-		hypothetical protein									SignalP(1-22)
Ahemp_000294	Ahemp_000294-T1	mRNA	scaffold_1	4587942	4593216	-		hypothetical protein				PF00089;PF00188	IPR001254 Serine proteases, trypsin domain;IPR001314 Peptidase S1A, chymotrypsin family;IPR009003 Peptidase S1, PA clan;IPR014044 CAP domain;IPR018114 Serine proteases, trypsin family, histidine active site;IPR033116 Serine proteases, trypsin family, serine active site;IPR034113 Golgi-associated plant pathogenesis-related protein 1, SCP domain	ENOG50KOG3017	A:(A) RNA processing and modification;D:(D) Cell cycle control, cell division, chromosome partitioning;K:(K) Transcription	GO_function: GO:0004252 - serine-type endopeptidase activity [Evidence IEA];GO_process: GO:0006508 - proteolysis [Evidence IEA]	SignalP(1-22)		S01A
Ahemp_000295	Ahemp_000295-T1	mRNA	scaffold_1	4595553	4598082	-		hypothetical protein
Ahemp_000296	Ahemp_000296-T1	mRNA	scaffold_1	4608211	4612046	+		hypothetical protein										1 (i37-60o)
Ahemp_000297	Ahemp_000297-T1	mRNA	scaffold_1	4616637	4617731	-	DRG2	Developmentally-regulated GTP-binding protein 2				PF01926;PF02421;PF02824;PF16897	IPR004095 TGS;IPR005225 Small GTP-binding protein domain;IPR006073 GTP binding domain;IPR006074 GTP1/OBG, conserved site;IPR027417 P-loop containing nucleoside triphosphate hydrolase;IPR031167 OBG-type guanine nucleotide-binding (G) domain;IPR031662 GTP binding protein, second domain	ENOG503CR3W	T:(T) Signal transduction mechanisms	GO_function: GO:0005525 - GTP binding [Evidence IEA]
Ahemp_000298	Ahemp_000298-T1	mRNA	scaffold_1	4618074	4623245	+	NSMCE4A	Non-structural maintenance of chromosomes element 4 A				PF08743;PF15412	IPR014854 Non-structural maintenance of chromosome element 4, C-terminal;IPR027786 Nse4/EID family;IPR029225 Nse4/EID protein, Nse3/MAGE-binding domain	ENOG503BF2I	S:(S) Function unknown	GO_component: GO:0005634 - nucleus [Evidence IEA];GO_component: GO:0030915 - Smc5-Smc6 complex [Evidence IEA];GO_process: GO:0006281 - DNA repair [Evidence IEA]
Ahemp_000299	Ahemp_000299-T1	mRNA	scaffold_1	4626455	4629071	+		hypothetical protein					IPR014854 Non-structural maintenance of chromosome element 4, C-terminal
Ahemp_000300	Ahemp_000300-T2	mRNA	scaffold_1	4629536	4637420	-		hypothetical protein			EOG091G0L4Z	PF08790	IPR014898 Zinc finger, C2H2, LYAR-type	ENOG503BEGD	D:(D) Cell cycle control, cell division, chromosome partitioning
Ahemp_000301	Ahemp_000301-T1	mRNA	scaffold_1	4637518	4641971	+	B4GALT7_1	Beta-1,4-galactosyltransferase 7		2.4.1.133		PF02709;PF13733	IPR003859 Beta-1,4-galactosyltransferase;IPR027791 Galactosyltransferase, C-terminal;IPR027995 Galactosyltransferase, N-terminal;IPR029044 Nucleotide-diphospho-sugar transferases	ENOG503BA3R	G:(G) Carbohydrate transport and metabolism	GO_function: GO:0016757 - transferase activity, transferring glycosyl groups [Evidence IEA];GO_process: GO:0005975 - carbohydrate metabolic process [Evidence IEA]		1 (i7-28o)		GT7
Ahemp_000302	Ahemp_000302-T1	mRNA	scaffold_1	4646132	4646629	-		hypothetical protein				PF04970	IPR007053 LRAT domain	ENOG504HQWS	K:(K) Transcription;T:(T) Signal transduction mechanisms
Ahemp_000303	Ahemp_000303-T1	mRNA	scaffold_1	4649870	4655632	+	THYN1_1	Thymocyte nuclear protein 1				PF01878	IPR002740 EVE domain;IPR015947 PUA-like superfamily	ENOG503B9WQ	S:(S) Function unknown
Ahemp_000304	Ahemp_000304-T1	mRNA	scaffold_1	4657012	4662416	+		hypothetical protein				PF00957;PF13774	IPR001388 Synaptobrevin-like;IPR010908 Longin domain;IPR011012 Longin-like domain superfamily	ENOG503BRI2	U:(U) Intracellular trafficking, secretion, and vesicular transport	GO_component: GO:0016021 - integral component of membrane [Evidence IEA];GO_process: GO:0006810 - transport [Evidence IEA];GO_process: GO:0016192 - vesicle-mediated transport [Evidence IEA]		1 (i194-215o)
Ahemp_000305	Ahemp_000305-T1	mRNA	scaffold_1	4663067	4665869	-		hypothetical protein			EOG091G0L4Z	PF08790	IPR014898 Zinc finger, C2H2, LYAR-type	ENOG503BEGD	D:(D) Cell cycle control, cell division, chromosome partitioning
Ahemp_000306	Ahemp_000306-T1	mRNA	scaffold_1	4665976	4671721	+	B4GALT7_2	Beta-1,4-galactosyltransferase 7		2.4.1.133		PF02709;PF13733	IPR003859 Beta-1,4-galactosyltransferase;IPR027791 Galactosyltransferase, C-terminal;IPR027995 Galactosyltransferase, N-terminal;IPR029044 Nucleotide-diphospho-sugar transferases	ENOG503BA3R	G:(G) Carbohydrate transport and metabolism	GO_function: GO:0016757 - transferase activity, transferring glycosyl groups [Evidence IEA];GO_process: GO:0005975 - carbohydrate metabolic process [Evidence IEA]		1 (i7-28o)		GT7
Ahemp_000307	Ahemp_000307-T1	mRNA	scaffold_1	4675923	4676444	-		hypothetical protein				PF04970	IPR007053 LRAT domain	ENOG503GQVU	S:(S) Function unknown
Ahemp_000308	Ahemp_000308-T1	mRNA	scaffold_1	4681920	4687707	+	THYN1_2	Thymocyte nuclear protein 1				PF01878	IPR002740 EVE domain;IPR015947 PUA-like superfamily	ENOG503B9WQ	S:(S) Function unknown
Ahemp_000309	Ahemp_000309-T1	mRNA	scaffold_1	4688883	4693004	+		hypothetical protein				PF13774	IPR001388 Synaptobrevin-like;IPR010908 Longin domain;IPR011012 Longin-like domain superfamily	ENOG503BRI2	U:(U) Intracellular trafficking, secretion, and vesicular transport	GO_component: GO:0016021 - integral component of membrane [Evidence IEA];GO_process: GO:0006810 - transport [Evidence IEA];GO_process: GO:0016192 - vesicle-mediated transport [Evidence IEA]
Ahemp_000310	Ahemp_000310-T1	mRNA	scaffold_1	4702688	4716134	+		hypothetical protein				PF21044	IPR000225 Armadillo;IPR016024 Armadillo-type fold	ENOG503BHDB	S:(S) Function unknown	GO_function: GO:0005515 - protein binding [Evidence IEA];GO_function: GO:0005488 - binding [Evidence IEA]		1 (i201-225o)
Ahemp_000311	Ahemp_000311-T1	mRNA	scaffold_1	4719185	4721918	+		hypothetical protein						ENOG503BHDB	S:(S) Function unknown
Ahemp_000312	Ahemp_000312-T1	mRNA	scaffold_1	4727717	4739739	-		hypothetical protein				PF00090;PF00754;PF01477;PF13385;PF19030	IPR000421 Coagulation factor 5/8 C-terminal domain;IPR000884 Thrombospondin type-1 (TSP1) repeat;IPR001024 PLAT/LH2 domain;IPR008979 Galactose-binding-like domain superfamily;IPR013320 Concanavalin A-like lectin/glucanase domain superfamily	ENOG50KOG3516	I:(I) Lipid transport and metabolism	GO_function: GO:0005515 - protein binding [Evidence IEA]	SignalP(1-21)			CBM32
Ahemp_000313	Ahemp_000313-T1	mRNA	scaffold_1	4741394	4744385	+		hypothetical protein
Ahemp_000314	Ahemp_000314-T1	mRNA	scaffold_1	4746591	4760630	+	COL6A5_1	structural constituent of cuticle				PF00008;PF00059;PF00188	IPR000742 EGF-like domain;IPR001304 C-type lectin-like;IPR001881 EGF-like calcium-binding domain;IPR013032 EGF-like, conserved site;IPR013320 Concanavalin A-like lectin/glucanase domain superfamily;IPR014044 CAP domain;IPR016186 C-type lectin-like/link domain superfamily;IPR016187 C-type lectin fold;IPR018378 C-type lectin, conserved site	ENOG50KOG3544	D:(D) Cell cycle control, cell division, chromosome partitioning	GO_function: GO:0005509 - calcium ion binding [Evidence IEA];GO_function: GO:0005515 - protein binding [Evidence IEA]
Ahemp_000315	Ahemp_000315-T2	mRNA	scaffold_1	4766316	4776024	+		hypothetical protein				PF00059;PF00188	IPR001304 C-type lectin-like;IPR016186 C-type lectin-like/link domain superfamily;IPR016187 C-type lectin fold;IPR018378 C-type lectin, conserved site
Ahemp_000316	Ahemp_000316-T1	mRNA	scaffold_1	4779516	4780016	+	MATN1_1	Cartilage matrix protein				PF00092;PF13519	IPR002035 von Willebrand factor, type A	ENOG503BDV7	T:(T) Signal transduction mechanisms
Ahemp_000317	Ahemp_000317-T1	mRNA	scaffold_1	4786113	4795725	+		hypothetical protein				PF00008;PF00059;PF00188	IPR000082 SEA domain;IPR000742 EGF-like domain;IPR001304 C-type lectin-like;IPR001881 EGF-like calcium-binding domain;IPR013032 EGF-like, conserved site;IPR014044 CAP domain;IPR016186 C-type lectin-like/link domain superfamily;IPR016187 C-type lectin fold	ENOG503BF87	T:(T) Signal transduction mechanisms	GO_function: GO:0005509 - calcium ion binding [Evidence IEA];GO_function: GO:0005515 - protein binding [Evidence IEA]
Ahemp_000318	Ahemp_000318-T1	mRNA	scaffold_1	4797700	4806504	+	REG1B_1	Reproteinrating islet-derived 1				PF00059;PF00188	IPR001304 C-type lectin-like;IPR014044 CAP domain;IPR016186 C-type lectin-like/link domain superfamily;IPR016187 C-type lectin fold	ENOG503BYVP	T:(T) Signal transduction mechanisms;V:(V) Defense mechanisms		SignalP(1-18)
Ahemp_000320	Ahemp_000320-T1	mRNA	scaffold_1	4809849	4813513	-		hypothetical protein				PF13385	IPR006558 LamG-like jellyroll fold;IPR013320 Concanavalin A-like lectin/glucanase domain superfamily	ENOG50KOG3516	I:(I) Lipid transport and metabolism		SignalP(1-17)
Ahemp_000321	Ahemp_000321-T1	mRNA	scaffold_1	4816641	4817579	-	HCRTR2_1	Orexin receptor type 2				PF00001;PF10320	IPR000276 G protein-coupled receptor, rhodopsin-like;IPR017452 GPCR, rhodopsin-like, 7TM	ENOG503BIAU	T:(T) Signal transduction mechanisms	GO_component: GO:0016021 - integral component of membrane [Evidence IEA];GO_function: GO:0004930 - G-protein coupled receptor activity [Evidence IEA];GO_process: GO:0007186 - G-protein coupled receptor signaling pathway [Evidence IEA]		5 (o46-67i79-100o129-153i184-209o221-243i)
Ahemp_000322	Ahemp_000322-T1	mRNA	scaffold_1	4825628	4835992	+		hypothetical protein				PF00354;PF13385	IPR013320 Concanavalin A-like lectin/glucanase domain superfamily	ENOG50KOG3516	I:(I) Lipid transport and metabolism					CBM40
Ahemp_000323	Ahemp_000323-T1	mRNA	scaffold_1	4836048	4841508	-	AEBP2	Zinc finger protein aebp2					IPR007087 None;IPR013087 Zinc finger C2H2-type;IPR015880 None	ENOG503BE0S	I:(I) Lipid transport and metabolism	GO_function: GO:0003676 - nucleic acid binding [Evidence IEA];GO_function: GO:0046872 - metal ion binding [Evidence IEA]
Ahemp_000324	Ahemp_000324-T1	mRNA	scaffold_1	4843054	4843926	+		hypothetical protein				PF00642;PF14608;PF18044	IPR000571 Zinc finger, CCCH-type	ENOG503BAH9	K:(K) Transcription	GO_function: GO:0046872 - metal ion binding [Evidence IEA]
Ahemp_000325	Ahemp_000325-T1	mRNA	scaffold_1	4847940	4862864	+	PIK3AP1	toll-like receptor 7 signaling pathway				PF14545	IPR017893 DBB domain;IPR020683 Domain of unknown function DUF3447	ENOG503BDKH	S:(S) Function unknown
Ahemp_000326	Ahemp_000326-T1	mRNA	scaffold_1	4865213	4875883	-		hypothetical protein				PF01390	IPR000082 SEA domain				SignalP(1-18)
Ahemp_000327	Ahemp_000327-T1	mRNA	scaffold_1	4877239	4880838	+	GAS2	1,3-beta-glucanosyltransferase				PF00307;PF02187	IPR001715 Calponin homology domain;IPR003108 GAR domain;IPR029929 None	ENOG503BHJR	Z:(Z) Cytoskeleton	GO_component: GO:0005856 - cytoskeleton [Evidence IEA];GO_function: GO:0008017 - microtubule binding [Evidence IEA];GO_function: GO:0005515 - protein binding [Evidence IEA];GO_process: GO:0006915 - apoptotic process [Evidence IEA]
Ahemp_000328	Ahemp_000328-T1	mRNA	scaffold_1	4897223	4911334	-	ARFGAP2	ADP-ribosylation factor GTPase-activating protein 2				PF01412	IPR001164 Arf GTPase activating protein	ENOG503B97V	T:(T) Signal transduction mechanisms	GO_function: GO:0005096 - GTPase activator activity [Evidence IEA]
Ahemp_000329	Ahemp_000329-T1	mRNA	scaffold_1	4911616	4923095	+	SYCP1	Synaptonemal complex protein 1					IPR008827 Synaptonemal complex protein 1;IPR024835 Synaptonemal complex protein 2-like	ENOG503BHAH	S:(S) Function unknown	GO_component: GO:0000795 - synaptonemal complex [Evidence IEA];GO_process: GO:0007130 - synaptonemal complex assembly [Evidence IEA]
Ahemp_000331	Ahemp_000331-T1	mRNA	scaffold_1	4951392	4963257	+	CRY1	Cryptochrome-1				PF00875;PF03441	IPR005101 Cryptochrome/DNA photolyase, FAD-binding domain;IPR006050 DNA photolyase, N-terminal;IPR014729 Rossmann-like alpha/beta/alpha sandwich fold	ENOG503B995	L:(L) Replication, recombination and repair;T:(T) Signal transduction mechanisms
Ahemp_000332	Ahemp_000332-T1	mRNA	scaffold_1	4964970	4966682	-		hypothetical protein				PF02234	IPR003175 Cyclin-dependent kinase inhibitor domain;IPR029841 Cyclin-dependent kinase inhibitor 1	ENOG503BVUC	T:(T) Signal transduction mechanisms	GO_component: GO:0005634 - nucleus [Evidence IEA];GO_function: GO:0004861 - cyclin-dependent protein serine/threonine kinase inhibitor activity [Evidence IEA];GO_process: GO:0007050 - cell cycle arrest [Evidence IEA];GO_process: GO:0007346 - regulation of mitotic cell cycle [Evidence IEA];GO_process: GO:0072331 - signal transduction by p53 class mediator [Evidence IEA]
Ahemp_000333	Ahemp_000333-T1	mRNA	scaffold_1	4979551	4986527	-		hypothetical protein				PF00168	IPR000008 C2 domain;IPR001565 Synaptotagmin;IPR015428 None	ENOG503BAM7	T:(T) Signal transduction mechanisms;U:(U) Intracellular trafficking, secretion, and vesicular transport	GO_component: GO:0016020 - membrane [Evidence IEA];GO_component: GO:0008021 - synaptic vesicle [Evidence IEA];GO_function: GO:0005544 - calcium-dependent phospholipid binding [Evidence IEA];GO_function: GO:0005515 - protein binding [Evidence IEA];GO_process: GO:0007269 - neurotransmitter secretion [Evidence IEA]		1 (o77-99i)
Ahemp_000334	Ahemp_000334-T1	mRNA	scaffold_1	4989206	4995949	-	Syt13_1	Protein kinase C conserved region 2 (CalB)				PF00168	IPR000008 C2 domain;IPR001565 Synaptotagmin;IPR030537 Synaptotagmin-12, C2B domain	ENOG503BFKZ	T:(T) Signal transduction mechanisms;U:(U) Intracellular trafficking, secretion, and vesicular transport	GO_component: GO:0016020 - membrane [Evidence IEA];GO_function: GO:0005515 - protein binding [Evidence IEA];GO_process: GO:0060291 - long-term synaptic potentiation [Evidence IEA];GO_process: GO:0046928 - regulation of neurotransmitter secretion [Evidence IEA]		1 (o12-32i)
Ahemp_000335	Ahemp_000335-T1	mRNA	scaffold_1	5000760	5005839	+	KLHL10_1	Kelch-like protein 10				PF00651;PF01344;PF07707;PF13418;PF13964	IPR000210 BTB/POZ domain;IPR006652 Kelch repeat type 1;IPR011333 SKP1/BTB/POZ domain superfamily;IPR011705 BTB/Kelch-associated;IPR015915 Kelch-type beta propeller	ENOG503BHTZ	T:(T) Signal transduction mechanisms	GO_function: GO:0005515 - protein binding [Evidence IEA]
Ahemp_000336	Ahemp_000336-T1	mRNA	scaffold_1	5014146	5023193	+	WDR45_1	WD repeat domain phosphoinositide-interacting protein 4				PF21032	IPR001680 WD40 repeat;IPR015943 WD40/YVTN repeat-like-containing domain superfamily;IPR017986 None;IPR032910 None	ENOG503BA8W	S:(S) Function unknown	GO_function: GO:0005515 - protein binding [Evidence IEA];GO_process: GO:0006914 - autophagy [Evidence IEA]	SignalP(1-23)
Ahemp_000337	Ahemp_000337-T1	mRNA	scaffold_1	5023269	5025594	+		hypothetical protein
Ahemp_000338	Ahemp_000338-T1	mRNA	scaffold_1	5028394	5031599	+		hypothetical protein				PF00168	IPR000008 C2 domain;IPR030537 Synaptotagmin-12, C2B domain	ENOG503BAM7	T:(T) Signal transduction mechanisms;U:(U) Intracellular trafficking, secretion, and vesicular transport	GO_component: GO:0016020 - membrane [Evidence IEA];GO_function: GO:0005515 - protein binding [Evidence IEA];GO_process: GO:0060291 - long-term synaptic potentiation [Evidence IEA];GO_process: GO:0046928 - regulation of neurotransmitter secretion [Evidence IEA]		1 (o51-79i)
Ahemp_000339	Ahemp_000339-T1	mRNA	scaffold_1	5033762	5036191	-	KLHL10_2	Kelch-like protein 10				PF00651;PF01344;PF07707;PF13418;PF13964	IPR000210 BTB/POZ domain;IPR006652 Kelch repeat type 1;IPR011333 SKP1/BTB/POZ domain superfamily;IPR011705 BTB/Kelch-associated;IPR015915 Kelch-type beta propeller	ENOG503BHTZ	T:(T) Signal transduction mechanisms	GO_function: GO:0005515 - protein binding [Evidence IEA]
Ahemp_000340	Ahemp_000340-T1	mRNA	scaffold_1	5058971	5068824	+		hypothetical protein						ENOG503BRNU				7 (o22-40i52-72o78-98i118-137o149-170i191-211o231-255i)
Ahemp_000341	Ahemp_000341-T1	mRNA	scaffold_1	5075708	5082353	-	SYT7	Synaptotagmin-7				PF00168	IPR000008 C2 domain;IPR001565 Synaptotagmin;IPR015427 None	ENOG503BC48	T:(T) Signal transduction mechanisms;U:(U) Intracellular trafficking, secretion, and vesicular transport	GO_component: GO:0016020 - membrane [Evidence IEA];GO_function: GO:0005515 - protein binding [Evidence IEA];GO_process: GO:0006887 - exocytosis [Evidence IEA]	SignalP(1-13)	1 (n2-9c13/14o23-41i)
Ahemp_000342	Ahemp_000342-T1	mRNA	scaffold_1	5087130	5090775	-		hypothetical protein
Ahemp_000343	Ahemp_000343-T1	mRNA	scaffold_1	5111105	5117227	-		hypothetical protein
Ahemp_000344	Ahemp_000344-T1	mRNA	scaffold_1	5121663	5124677	+		hypothetical protein
Ahemp_000345	Ahemp_000345-T1	mRNA	scaffold_1	5129398	5130454	-	SYT9_1	Synaptotagmin-9				PF00168	IPR000008 C2 domain;IPR028677 None	ENOG503BEZY	T:(T) Signal transduction mechanisms;U:(U) Intracellular trafficking, secretion, and vesicular transport	GO_component: GO:0016021 - integral component of membrane [Evidence IEA];GO_function: GO:0005515 - protein binding [Evidence IEA];GO_process: GO:0017158 - regulation of calcium ion-dependent exocytosis [Evidence IEA]
Ahemp_000346	Ahemp_000346-T1	mRNA	scaffold_1	5131506	5132534	+	SNX16_1	Sorting nexin-16				PF00787	IPR001683 Phox homology	ENOG503BFII	U:(U) Intracellular trafficking, secretion, and vesicular transport	GO_function: GO:0035091 - phosphatidylinositol binding [Evidence IEA]
Ahemp_000347	Ahemp_000347-T2	mRNA	scaffold_1	5134251	5139205	-		hypothetical protein				PF00168	IPR000008 C2 domain	ENOG503BD6C	T:(T) Signal transduction mechanisms;U:(U) Intracellular trafficking, secretion, and vesicular transport	GO_function: GO:0005515 - protein binding [Evidence IEA]		1 (o45-66i)
Ahemp_000348	Ahemp_000348-T1	mRNA	scaffold_1	5142596	5143898	+		hypothetical protein
Ahemp_000349	Ahemp_000349-T1	mRNA	scaffold_1	5144894	5146957	+		hypothetical protein
Ahemp_000350	Ahemp_000350-T1	mRNA	scaffold_1	5147594	5149657	-		hypothetical protein
Ahemp_000351	Ahemp_000351-T1	mRNA	scaffold_1	5151211	5153145	+		hypothetical protein
Ahemp_000352	Ahemp_000352-T1	mRNA	scaffold_1	5160693	5162613	+		hypothetical protein				PF13873	IPR026753 None;IPR028002 Myb/SANT-like DNA-binding domain 5	ENOG503BVF4	K:(K) Transcription	GO_component: GO:0005634 - nucleus [Evidence IEA];GO_process: GO:0006915 - apoptotic process [Evidence IEA]
Ahemp_000353	Ahemp_000353-T1	mRNA	scaffold_1	5170596	5182564	+	STPG2	Sperm-tail PG-rich repeat-containing protein 2				PF07004	IPR010736 Sperm-tail PG-rich repeat	ENOG503C508	S:(S) Function unknown
Ahemp_000355	Ahemp_000355-T1	mRNA	scaffold_1	5200456	5202361	+	DHCR7	7-dehydrocholesterol reductase		1.3.1.21		PF01222	IPR001171 Sterol biosynthesis ERG24/DHCR-like;IPR018083 Sterol reductase, conserved site	ENOG503BE94	I:(I) Lipid transport and metabolism;T:(T) Signal transduction mechanisms	GO_component: GO:0016020 - membrane [Evidence IEA];GO_function: GO:0016628 - oxidoreductase activity, acting on the CH-CH group of donors, NAD or NADP as acceptor [Evidence IEA];GO_process: GO:0055114 - oxidation-reduction process [Evidence IEA]		8 (i53-74o125-142i162-181o193-213i275-297o317-335i347- 366o433-458i)
Ahemp_000357	Ahemp_000357-T1	mRNA	scaffold_1	5211984	5214479	+		hypothetical protein
Ahemp_000358	Ahemp_000358-T1	mRNA	scaffold_1	5226767	5239928	+	PRKG1_1	cGMP-dependent protein kinase 1		2.7.11.12		PF00027;PF00069;PF07714	IPR000595 Cyclic nucleotide-binding domain;IPR000719 Protein kinase domain;IPR000961 AGC-kinase, C-terminal;IPR002374 cGMP-dependent kinase;IPR008271 Serine/threonine-protein kinase, active site;IPR011009 Protein kinase-like domain superfamily;IPR014710 RmlC-like jelly roll fold;IPR017441 Protein kinase, ATP binding site;IPR018488 Cyclic nucleotide-binding, conserved site;IPR018490 Cyclic nucleot…	ENOG503BA35	T:(T) Signal transduction mechanisms	GO_function: GO:0004692 - cGMP-dependent protein kinase activity [Evidence IEA];GO_function: GO:0004674 - protein serine/threonine kinase activity [Evidence IEA];GO_function: GO:0004672 - protein kinase activity [Evidence IEA];GO_function: GO:0005524 - ATP binding [Evidence IEA];GO_process: GO:0006468 - protein phosphorylation [Evidence IEA]
Ahemp_000359	Ahemp_000359-T1	mRNA	scaffold_1	5242886	5249319	-		hypothetical protein						ENOG50	O:(O) Posttranslational modification, protein turnover, chaperones
Ahemp_000360	Ahemp_000360-T1	mRNA	scaffold_1	5264801	5268364	-	Syt13_2	Protein kinase C conserved region 2 (CalB)				PF00168	IPR000008 C2 domain;IPR030537 Synaptotagmin-12, C2B domain	ENOG503BFKZ	T:(T) Signal transduction mechanisms;U:(U) Intracellular trafficking, secretion, and vesicular transport	GO_component: GO:0016020 - membrane [Evidence IEA];GO_function: GO:0005515 - protein binding [Evidence IEA];GO_process: GO:0060291 - long-term synaptic potentiation [Evidence IEA];GO_process: GO:0046928 - regulation of neurotransmitter secretion [Evidence IEA]		1 (o12-32i)
Ahemp_000361	Ahemp_000361-T1	mRNA	scaffold_1	5272522	5281847	-	WDR45_3	WD repeat domain phosphoinositide-interacting protein 4				PF00400;PF21032	IPR001680 WD40 repeat;IPR015943 WD40/YVTN repeat-like-containing domain superfamily;IPR017986 None;IPR032910 None	ENOG503BA8W	S:(S) Function unknown	GO_function: GO:0005515 - protein binding [Evidence IEA];GO_process: GO:0006914 - autophagy [Evidence IEA]
Ahemp_000362	Ahemp_000362-T1	mRNA	scaffold_1	5309003	5315403	+	CCDC94	Coiled-coil domain-containing protein 94					IPR007590 Saf4/Yju2 protein	ENOG503BCG7	S:(S) Function unknown
Ahemp_000363	Ahemp_000363-T1	mRNA	scaffold_1	5317282	5324341	-		hypothetical protein				PF00400	IPR001680 WD40 repeat;IPR015943 WD40/YVTN repeat-like-containing domain superfamily;IPR017986 None;IPR019775 WD40 repeat, conserved site;IPR020472 G-protein beta WD-40 repeat	ENOG503BD5N	I:(I) Lipid transport and metabolism	GO_function: GO:0005515 - protein binding [Evidence IEA]
Ahemp_000364	Ahemp_000364-T1	mRNA	scaffold_1	5326472	5334473	-		hypothetical protein				PF00400	IPR001680 WD40 repeat;IPR015943 WD40/YVTN repeat-like-containing domain superfamily;IPR017986 None;IPR019775 WD40 repeat, conserved site;IPR020472 G-protein beta WD-40 repeat	ENOG503BD5N	I:(I) Lipid transport and metabolism	GO_function: GO:0005515 - protein binding [Evidence IEA]
Ahemp_000366	Ahemp_000366-T1	mRNA	scaffold_1	5383306	5384145	+		hypothetical protein				PF01436	IPR001258 NHL repeat;IPR011042 Six-bladed beta-propeller, TolB-like;IPR013017 None	ENOG50KOG2177	O:(O) Posttranslational modification, protein turnover, chaperones	GO_function: GO:0005515 - protein binding [Evidence IEA]
Ahemp_000367	Ahemp_000367-T1	mRNA	scaffold_1	5387864	5396902	-	MTCH2	Mitochondrial carrier 2				PF00153	IPR018108 Mitochondrial substrate/solute carrier;IPR023395 Mitochondrial carrier domain superfamily	ENOG503BJX2	C:(C) Energy production and conversion
Ahemp_000368	Ahemp_000368-T1	mRNA	scaffold_1	5396924	5408371	+	COPS4	COP9 signalosome complex subunit 4				PF01399	IPR000717 Proteasome component (PCI) domain;IPR011990 Tetratricopeptide-like helical domain superfamily;IPR011991 ArsR-like helix-turn-helix domain	ENOG503BCHH	O:(O) Posttranslational modification, protein turnover, chaperones;T:(T) Signal transduction mechanisms	GO_function: GO:0005515 - protein binding [Evidence IEA]
Ahemp_000369	Ahemp_000369-T1	mRNA	scaffold_1	5420445	5430371	+		hypothetical protein				PF00010	IPR000014 PAS domain;IPR001067 Nuclear translocator;IPR011598 Myc-type, basic helix-loop-helix (bHLH) domain;IPR013767 PAS fold	ENOG503BFB7	K:(K) Transcription	GO_component: GO:0005737 - cytoplasm [Evidence IEA];GO_component: GO:0005634 - nucleus [Evidence IEA];GO_component: GO:0005667 - transcription factor complex [Evidence IEA];GO_function: GO:0046983 - protein dimerization activity [Evidence IEA];GO_function: GO:0003700 - transcription factor activity, sequence-specific DNA binding [Evidence IEA];GO_process: GO:0006355 - regulation of transcription,…
Ahemp_000370	Ahemp_000370-T1	mRNA	scaffold_1	5438070	5438717	+		hypothetical protein				PF08719	IPR012816 NADAR	ENOG501GE44	O:(O) Posttranslational modification, protein turnover, chaperones
Ahemp_000371	Ahemp_000371-T1	mRNA	scaffold_1	5441920	5458501	+		hypothetical protein					IPR000560 Histidine phosphatase superfamily, clade-2;IPR029033 Histidine phosphatase superfamily	ENOG50KOG3720	K:(K) Transcription	GO_function: GO:0003993 - acid phosphatase activity [Evidence IEA]
Ahemp_000372	Ahemp_000372-T1	mRNA	scaffold_1	5467401	5471168	+		hypothetical protein				PF00582	IPR006015 Universal stress protein A family;IPR006016 UspA;IPR014729 Rossmann-like alpha/beta/alpha sandwich fold	ENOG503A6A0	T:(T) Signal transduction mechanisms	GO_process: GO:0006950 - response to stress [Evidence IEA]
Ahemp_000373	Ahemp_000373-T1	mRNA	scaffold_1	5477534	5478247	+		hypothetical protein
Ahemp_000374	Ahemp_000374-T1	mRNA	scaffold_1	5478786	5479169	+		hypothetical protein
Ahemp_000375	Ahemp_000375-T1	mRNA	scaffold_1	5484838	5487409	+	PLA2G1B_2	Phospholipase A2, major isoenzyme		3.1.1.4		PF00068	IPR001211 Phospholipase A2;IPR016090 Phospholipase A2 domain;IPR033113 Phospholipase A2, histidine active site	ENOG503BQJ8	I:(I) Lipid transport and metabolism	GO_function: GO:0005509 - calcium ion binding [Evidence IEA];GO_function: GO:0004623 - phospholipase A2 activity [Evidence IEA];GO_process: GO:0006644 - phospholipid metabolic process [Evidence IEA];GO_process: GO:0016042 - lipid catabolic process [Evidence IEA];GO_process: GO:0050482 - arachidonic acid secretion [Evidence IEA]
Ahemp_000376	Ahemp_000376-T1	mRNA	scaffold_1	5488483	5491601	-		hypothetical protein									SignalP(1-23)	3 (n4-15c23/24o111-132i153-172o178-198i)
Ahemp_000377	Ahemp_000377-T1	mRNA	scaffold_1	5500648	5522448	+	ACO1_1	Aconitate hydratase mitochondrial		4.2.1.3		PF00330;PF00694	IPR000573 Aconitase A/isopropylmalate dehydratase small subunit, swivel domain;IPR001030 Aconitase/3-isopropylmalate dehydratase large subunit, alpha/beta/alpha domain;IPR006249 Aconitase/Iron-responsive element-binding protein 2;IPR015928 Aconitase/3-isopropylmalate dehydratase, swivel;IPR015931 Aconitase/3-isopropylmalate dehydratase large subunit, alpha/beta/alpha, subdomain 1/3;IPR015932 Acon…	ENOG503BHF5	A:(A) RNA processing and modification;J:(J) Translation, ribosomal structure and biogenesis	GO_function: GO:0051539 - 4 iron, 4 sulfur cluster binding [Evidence IEA];GO_function: GO:0003994 - aconitate hydratase activity [Evidence IEA];GO_process: GO:0010040 - response to iron(II) ion [Evidence IEA];GO_process: GO:0008152 - metabolic process [Evidence IEA];GO_process: GO:0006879 - cellular iron ion homeostasis [Evidence IEA]
Ahemp_000378	Ahemp_000378-T1	mRNA	scaffold_1	5523039	5541100	-	EML3	Echinoderm microtubule-associated protein-like 3				PF00400;PF03451;PF13202;PF20742	IPR001680 WD40 repeat;IPR002048 EF-hand domain;IPR005108 HELP;IPR011047 Quinoprotein alcohol dehydrogenase-like superfamily;IPR011992 EF-hand domain pair;IPR015943 WD40/YVTN repeat-like-containing domain superfamily;IPR017986 None;IPR018247 EF-Hand 1, calcium-binding site	ENOG503BAU9	K:(K) Transcription	GO_function: GO:0005509 - calcium ion binding [Evidence IEA];GO_function: GO:0005515 - protein binding [Evidence IEA]		1 (i370-389o)
Ahemp_000379	Ahemp_000379-T1	mRNA	scaffold_1	5541820	5548597	-		hypothetical protein				PF00520;PF07885	IPR013099 Potassium channel domain;IPR028325 None	ENOG50KOG3713	J:(J) Translation, ribosomal structure and biogenesis	GO_component: GO:0008076 - voltage-gated potassium channel complex [Evidence IEA];GO_function: GO:0005249 - voltage-gated potassium channel activity [Evidence IEA];GO_process: GO:0006813 - potassium ion transport [Evidence IEA]		4 (i104-129o141-162i174-198o344-366i)
Ahemp_000380	Ahemp_000380-T1	mRNA	scaffold_1	5557042	5558085	+		hypothetical protein				PF00001;PF10320	IPR000276 G protein-coupled receptor, rhodopsin-like;IPR000611 Neuropeptide Y receptor family;IPR017452 GPCR, rhodopsin-like, 7TM	ENOG503BQI9	T:(T) Signal transduction mechanisms	GO_component: GO:0016021 - integral component of membrane [Evidence IEA];GO_function: GO:0004930 - G-protein coupled receptor activity [Evidence IEA];GO_function: GO:0004983 - neuropeptide Y receptor activity [Evidence IEA];GO_process: GO:0007186 - G-protein coupled receptor signaling pathway [Evidence IEA]		7 (o12-33i45-69o81-103i124-147o167-191i235-259o271-290i)
Ahemp_000381	Ahemp_000381-T1	mRNA	scaffold_1	5561350	5563470	-		hypothetical protein				PF07690	IPR011701 Major facilitator superfamily;IPR020846 Major facilitator superfamily domain	ENOG5038D7W	G:(G) Carbohydrate transport and metabolism	GO_component: GO:0016021 - integral component of membrane [Evidence IEA];GO_process: GO:0055085 - transmembrane transport [Evidence IEA]		9 (o6-24i36-54o66-84i125-149o161-178i190-210o216-239i251- 271o283-305i)
Ahemp_000382	Ahemp_000382-T1	mRNA	scaffold_1	5577133	5593155	+	EHBP1_1	DUF3585				PF10358	IPR029944 None	ENOG503BDV5	Z:(Z) Cytoskeleton
Ahemp_000384	Ahemp_000384-T1	mRNA	scaffold_1	5604652	5612153	-	PTGS1_1	Prostaglandin G/H synthase 1		1.14.99.1		PF01822;PF03098	IPR002889 Carbohydrate-binding WSC;IPR010255 Haem peroxidase superfamily;IPR019791 Haem peroxidase, animal-type	ENOG503BA33	Q:(Q) Secondary metabolites biosynthesis, transport and catabolism	GO_function: GO:0004601 - peroxidase activity [Evidence IEA];GO_function: GO:0020037 - heme binding [Evidence IEA];GO_process: GO:0055114 - oxidation-reduction process [Evidence IEA];GO_process: GO:0006979 - response to oxidative stress [Evidence IEA]
Ahemp_000386	Ahemp_000386-T1	mRNA	scaffold_1	5630986	5631480	+		hypothetical protein
Ahemp_000387	Ahemp_000387-T1	mRNA	scaffold_1	5635146	5644532	-	UBXN6	UBX domain-containing protein 6				PF00789;PF09409	IPR001012 UBX domain;IPR018997 PUB domain;IPR029071 Ubiquitin-like domain superfamily	ENOG503BEM1	O:(O) Posttranslational modification, protein turnover, chaperones	GO_function: GO:0005515 - protein binding [Evidence IEA]
Ahemp_000388	Ahemp_000388-T1	mRNA	scaffold_1	5644834	5648053	+	PIH1D2	PIH1 domain-containing protein 2				PF08190	IPR012981 PIH1, N-terminal	ENOG503BAPW	S:(S) Function unknown
Ahemp_000389	Ahemp_000389-T1	mRNA	scaffold_1	5655308	5655655	+		hypothetical protein
Ahemp_000391	Ahemp_000391-T1	mRNA	scaffold_1	5680537	5681442	-		hypothetical protein				PF03372	IPR005135 Endonuclease/exonuclease/phosphatase	ENOG503XDG7	S:(S) Function unknown
Ahemp_000392	Ahemp_000392-T1	mRNA	scaffold_1	5685400	5701983	-		hypothetical protein		2.7.10.2		PF00017;PF00069;PF00611;PF07714	IPR000719 Protein kinase domain;IPR000980 SH2 domain;IPR001060 FCH domain;IPR001245 Serine-threonine/tyrosine-protein kinase, catalytic domain;IPR008266 Tyrosine-protein kinase, active site;IPR011009 Protein kinase-like domain superfamily;IPR016250 Tyrosine-protein kinase, Fes/Fps type;IPR017441 Protein kinase, ATP binding site;IPR020635 Tyrosine-protein kinase, catalytic domain;IPR031160 F-BAR d…	ENOG503B9EV	T:(T) Signal transduction mechanisms	GO_function: GO:0004672 - protein kinase activity [Evidence IEA];GO_function: GO:0005524 - ATP binding [Evidence IEA];GO_function: GO:0004713 - protein tyrosine kinase activity [Evidence IEA];GO_process: GO:0006468 - protein phosphorylation [Evidence IEA];GO_process: GO:0018108 - peptidyl-tyrosine phosphorylation [Evidence IEA]
Ahemp_000393	Ahemp_000393-T1	mRNA	scaffold_1	5703645	5704529	-		hypothetical protein
Ahemp_000394	Ahemp_000394-T1	mRNA	scaffold_1	5706110	5707924	-		hypothetical protein
Ahemp_000395	Ahemp_000395-T1	mRNA	scaffold_1	5708186	5711815	-	PSAT1_1	Phosphoserine aminotransferase		2.6.1.52			IPR015422 Pyridoxal phosphate-dependent transferase, small domain;IPR015424 Pyridoxal phosphate-dependent transferase	ENOG503BGD1	E:(E) Amino acid transport and metabolism	GO_function: GO:0003824 - catalytic activity [Evidence IEA]
Ahemp_000396	Ahemp_000396-T1	mRNA	scaffold_1	5713163	5717878	-	PSAT1_2	Phosphoserine aminotransferase		2.6.1.52			IPR000192 Aminotransferase class V domain;IPR015421 Pyridoxal phosphate-dependent transferase, major domain;IPR015422 Pyridoxal phosphate-dependent transferase, small domain;IPR015424 Pyridoxal phosphate-dependent transferase;IPR020578 Aminotransferase class-V, pyridoxal-phosphate binding site	ENOG503BGD1	E:(E) Amino acid transport and metabolism	GO_function: GO:0003824 - catalytic activity [Evidence IEA]
Ahemp_000397	Ahemp_000397-T1	mRNA	scaffold_1	5742804	5744242	-		hypothetical protein									SignalP(1-24)
Ahemp_000398	Ahemp_000398-T1	mRNA	scaffold_1	5799384	5805422	-		hypothetical protein						ENOG50KOG4194	K:(K) Transcription;L:(L) Replication, recombination and repair;T:(T) Signal transduction mechanisms			9 (o116-137i157-181o222-248i269-290o328-349i432-452o458- 476i488-506o526-547i)
Ahemp_000399	Ahemp_000399-T1	mRNA	scaffold_1	5844941	5848680	-	PSAT1_3	Phosphoserine aminotransferase		2.6.1.52			IPR000192 Aminotransferase class V domain;IPR015421 Pyridoxal phosphate-dependent transferase, major domain;IPR015424 Pyridoxal phosphate-dependent transferase	ENOG503BGD1	E:(E) Amino acid transport and metabolism	GO_function: GO:0003824 - catalytic activity [Evidence IEA]
Ahemp_000400	Ahemp_000400-T1	mRNA	scaffold_1	5850961	5854292	-		hypothetical protein						ENOG50KOG4641	K:(K) Transcription;L:(L) Replication, recombination and repair;T:(T) Signal transduction mechanisms			9 (o116-137i157-181o222-248i269-293o328-349i431-451o457- 475i487-505o525-546i)
Ahemp_000401	Ahemp_000401-T1	mRNA	scaffold_1	5901230	5912534	-		hypothetical protein				PF00400;PF08953;PF16300	IPR001680 WD40 repeat;IPR015048 Domain of unknown function DUF1899;IPR015505 Coronin;IPR015943 WD40/YVTN repeat-like-containing domain superfamily;IPR017986 None;IPR019775 WD40 repeat, conserved site	ENOG503BCGZ	Z:(Z) Cytoskeleton	GO_function: GO:0005515 - protein binding [Evidence IEA]
Ahemp_000402	Ahemp_000402-T1	mRNA	scaffold_1	5916191	5920169	-	CDO1	Cysteine dioxygenase		1.13.11.20	EOG091G0LAR	PF05995	IPR010300 Cysteine dioxygenase type I;IPR011051 RmlC-like cupin domain superfamily;IPR014710 RmlC-like jelly roll fold	ENOG503BI7G	E:(E) Amino acid transport and metabolism	GO_function: GO:0016702 - oxidoreductase activity, acting on single donors with incorporation of molecular oxygen, incorporation of two atoms of oxygen [Evidence IEA];GO_function: GO:0005506 - iron ion binding [Evidence IEA];GO_process: GO:0055114 - oxidation-reduction process [Evidence IEA]
Ahemp_000403	Ahemp_000403-T1	mRNA	scaffold_1	5921965	5924801	+		hypothetical protein				PF15320	IPR028271 RNA guanine-N7 methyltransferase activating subunit	ENOG503BS22	S:(S) Function unknown	GO_component: GO:0005845 - mRNA cap binding complex [Evidence IEA];GO_function: GO:0003723 - RNA binding [Evidence IEA];GO_process: GO:0032259 - methylation [Evidence IEA]
Ahemp_000404	Ahemp_000404-T1	mRNA	scaffold_1	5926362	5927671	+		hypothetical protein
Ahemp_000405	Ahemp_000405-T1	mRNA	scaffold_1	5933929	5938889	+		hypothetical protein				PF00503	IPR001019 Guanine nucleotide binding protein (G-protein), alpha subunit;IPR011025 G protein alpha subunit, helical insertion;IPR027417 P-loop containing nucleoside triphosphate hydrolase	ENOG503BEQR	T:(T) Signal transduction mechanisms	GO_function: GO:0031683 - G-protein beta/gamma-subunit complex binding [Evidence IEA];GO_function: GO:0019001 - guanyl nucleotide binding [Evidence IEA];GO_function: GO:0004871 - signal transducer activity [Evidence IEA];GO_function: GO:0003924 - GTPase activity [Evidence IEA];GO_process: GO:0007186 - G-protein coupled receptor signaling pathway [Evidence IEA];GO_process: GO:0007165 - signal tran…
Ahemp_000406	Ahemp_000406-T1	mRNA	scaffold_1	5946757	5955903	+	ANP32A	Acidic leucine-rich nuclear phosphoprotein 32 member				PF12799;PF14580	IPR001611 Leucine-rich repeat;IPR032675 Leucine-rich repeat domain superfamily	ENOG503BBPV	D:(D) Cell cycle control, cell division, chromosome partitioning	GO_function: GO:0005515 - protein binding [Evidence IEA]
Ahemp_000407	Ahemp_000407-T1	mRNA	scaffold_1	5958443	5961291	+		hypothetical protein				PF00536;PF07647	IPR001660 Sterile alpha motif domain;IPR013761 Sterile alpha motif/pointed domain superfamily	ENOG503BRC2	S:(S) Function unknown	GO_function: GO:0005515 - protein binding [Evidence IEA]
Ahemp_000408	Ahemp_000408-T1	mRNA	scaffold_1	6010674	6011210	-		hypothetical protein										1 (o160-177i)
Ahemp_000409	Ahemp_000409-T1	mRNA	scaffold_1	6023321	6047328	-		hypothetical protein					IPR029598 None	ENOG503BAHF	S:(S) Function unknown	GO_component: GO:0098536 - deuterosome [Evidence IEA];GO_component: GO:0005815 - microtubule organizing center [Evidence IEA];GO_process: GO:0098535 - de novo centriole assembly involved in multi-ciliated epithelial cell differentiation [Evidence IEA];GO_process: GO:0007099 - centriole replication [Evidence IEA]
Ahemp_000410	Ahemp_000410-T1	mRNA	scaffold_1	6047585	6050311	+	TMED7	Transmembrane emp24 domain-containing protein 7				PF01105	IPR009038 GOLD domain;IPR015720 Transmembrane emp24 domain-containing protein	ENOG503BJRS	U:(U) Intracellular trafficking, secretion, and vesicular transport	GO_component: GO:0016021 - integral component of membrane [Evidence IEA];GO_process: GO:0006810 - transport [Evidence IEA]	SignalP(1-23)	1 (n4-19c23/24o178-198i)
Ahemp_000411	Ahemp_000411-T1	mRNA	scaffold_1	6056525	6058092	+		hypothetical protein										6 (i21-43o55-72i84-106o112-134i237-255o261-282i)
Ahemp_000412	Ahemp_000412-T1	mRNA	scaffold_1	6062232	6073659	+		hypothetical protein				PF00023;PF12796;PF13637	IPR002110 Ankyrin repeat;IPR020683 Domain of unknown function DUF3447	ENOG503BD36	S:(S) Function unknown	GO_function: GO:0005515 - protein binding [Evidence IEA]
Ahemp_000413	Ahemp_000413-T1	mRNA	scaffold_1	6086076	6087693	+	ECE1_1	Endothelin-converting enzyme 1		3.4.24.71			IPR000718 Peptidase M13;IPR008753 Peptidase M13, N-terminal domain	ENOG503B9I2	E:(E) Amino acid transport and metabolism	GO_function: GO:0004222 - metalloendopeptidase activity [Evidence IEA];GO_process: GO:0006508 - proteolysis [Evidence IEA]		1 (o46-70i)	M13
Ahemp_000414	Ahemp_000414-T1	mRNA	scaffold_1	6089572	6106146	+	MMEL1_1	Membrane metallo-endopeptidase-like 1				PF01431;PF05649	IPR000718 Peptidase M13;IPR008753 Peptidase M13, N-terminal domain;IPR018497 Peptidase M13, C-terminal domain;IPR024079 Metallopeptidase, catalytic domain superfamily;IPR029735 None	ENOG503B9I2	E:(E) Amino acid transport and metabolism	GO_function: GO:0008237 - metallopeptidase activity [Evidence IEA];GO_function: GO:0004222 - metalloendopeptidase activity [Evidence IEA];GO_process: GO:0006508 - proteolysis [Evidence IEA]		1 (i44-66o)	M13
Ahemp_000415	Ahemp_000415-T1	mRNA	scaffold_1	6106595	6111707	-		hypothetical protein		3.6.1.11		PF02833	IPR001667 DDH domain;IPR004097 DHHA2 domain	ENOG503BDHJ	C:(C) Energy production and conversion	GO_component: GO:0005737 - cytoplasm [Evidence IEA];GO_function: GO:0016462 - pyrophosphatase activity [Evidence IEA]		1 (o277-297i)
Ahemp_000417	Ahemp_000417-T1	mRNA	scaffold_1	6126008	6137968	-		hypothetical protein		3.2.1.114		PF07748;PF09261;PF21260	IPR011013 Galactose mutarotase-like domain superfamily;IPR011330 Glycoside hydrolase/deacetylase, beta/alpha-barrel;IPR011682 Glycosyl hydrolase family 38, C-terminal;IPR013780 Glycosyl hydrolase, all-beta;IPR015341 Glycoside hydrolase family 38, central domain;IPR027291 Glycoside hydrolase 38, N-terminal domain superfamily;IPR028995 Glycoside hydrolase families 57/38, central domain superfamily	ENOG503BBEG	G:(G) Carbohydrate transport and metabolism	GO_function: GO:0003824 - catalytic activity [Evidence IEA];GO_function: GO:0015923 - mannosidase activity [Evidence IEA];GO_function: GO:0030246 - carbohydrate binding [Evidence IEA];GO_function: GO:0004553 - hydrolase activity, hydrolyzing O-glycosyl compounds [Evidence IEA];GO_function: GO:0008270 - zinc ion binding [Evidence IEA];GO_process: GO:0005975 - carbohydrate metabolic process [Eviden…
Ahemp_000418	Ahemp_000418-T1	mRNA	scaffold_1	6141746	6148827	-	MAN2A1	Alpha-mannosidase 2		3.2.1.114		PF01074	IPR000602 Glycoside hydrolase family 38, N-terminal domain;IPR011330 Glycoside hydrolase/deacetylase, beta/alpha-barrel;IPR027291 Glycoside hydrolase 38, N-terminal domain superfamily	ENOG503BBEG	G:(G) Carbohydrate transport and metabolism	GO_function: GO:0003824 - catalytic activity [Evidence IEA];GO_function: GO:0004559 - alpha-mannosidase activity [Evidence IEA];GO_process: GO:0005975 - carbohydrate metabolic process [Evidence IEA]				GH38
Ahemp_000419	Ahemp_000419-T1	mRNA	scaffold_1	6151137	6151826	+		hypothetical protein				PF04969;PF09032	IPR007052 CS domain;IPR007699 SGS domain;IPR008978 HSP20-like chaperone;IPR015120 Siah interacting protein, N-terminal	ENOG503BGRK	T:(T) Signal transduction mechanisms
Ahemp_000420	Ahemp_000420-T1	mRNA	scaffold_1	6154392	6158819	+	AP3S1	AP-3 complex subunit sigma-1				PF01217	IPR000804 Clathrin adaptor complex, small chain;IPR011012 Longin-like domain superfamily;IPR016635 Adaptor protein complex, sigma subunit;IPR022775 AP complex, mu/sigma subunit	ENOG503BA4R	U:(U) Intracellular trafficking, secretion, and vesicular transport	GO_component: GO:0030117 - membrane coat [Evidence IEA];GO_function: GO:0008565 - protein transporter activity [Evidence IEA];GO_process: GO:0006810 - transport [Evidence IEA];GO_process: GO:0015031 - protein transport [Evidence IEA];GO_process: GO:0016192 - vesicle-mediated transport [Evidence IEA];GO_process: GO:0006886 - intracellular protein transport [Evidence IEA]
Ahemp_000421	Ahemp_000421-T1	mRNA	scaffold_1	6163821	6165255	+	PRUNE2_1	Protein prune 2				PF13716	IPR001251 CRAL-TRIO lipid binding domain	ENOG503CR3J	F:(F) Nucleotide transport and metabolism
Ahemp_000423	Ahemp_000423-T1	mRNA	scaffold_1	6166890	6178518	-	PRUNE2_2	Protein prune 2				PF12496;PF13716	IPR001251 CRAL-TRIO lipid binding domain;IPR022181 Bcl2-/adenovirus E1B 19kDa-interacting protein 2	ENOG503CR3J	F:(F) Nucleotide transport and metabolism
Ahemp_000424	Ahemp_000424-T1	mRNA	scaffold_1	6183174	6185770	+		hypothetical protein		1.1.1.34			IPR002575 Aminoglycoside phosphotransferase;IPR011009 Protein kinase-like domain superfamily	ENOG501RPEP	I:(I) Lipid transport and metabolism
Ahemp_000425	Ahemp_000425-T1	mRNA	scaffold_1	6186625	6190716	+	DEPDC7	DEP domain-containing protein 7				PF00610	IPR000591 DEP domain;IPR011991 ArsR-like helix-turn-helix domain	ENOG503BD31	S:(S) Function unknown	GO_process: GO:0035556 - intracellular signal transduction [Evidence IEA]
Ahemp_000426	Ahemp_000426-T1	mRNA	scaffold_1	6191532	6212012	-	USP47_1	Ubiquitin carboxyl-terminal hydrolase 47		3.4.19.12		PF00443;PF19718	IPR001394 Peptidase C19, ubiquitin carboxyl-terminal hydrolase;IPR018200 Ubiquitin specific protease, conserved site;IPR028889 Ubiquitin specific protease domain	ENOG503BEVE	O:(O) Posttranslational modification, protein turnover, chaperones	GO_function: GO:0036459 - thiol-dependent ubiquitinyl hydrolase activity [Evidence IEA];GO_process: GO:0006511 - ubiquitin-dependent protein catabolic process [Evidence IEA];GO_process: GO:0016579 - protein deubiquitination [Evidence IEA]			C19
Ahemp_000427	Ahemp_000427-T1	mRNA	scaffold_1	6212102	6216845	+	UFSP1_1	UFM1 hydrolase activity				PF07910	IPR012462 UfSP1/2/DUB, catalytic domain;IPR033502 None	ENOG503BJJP	S:(S) Function unknown	GO_function: GO:0008234 - cysteine-type peptidase activity [Evidence IEA];GO_function: GO:0071567 - UFM1 hydrolase activity [Evidence IEA]			C78A
Ahemp_000428	Ahemp_000428-T1	mRNA	scaffold_1	6218395	6221720	-		hypothetical protein									SignalP(1-20)
Ahemp_000429	Ahemp_000429-T1	mRNA	scaffold_1	6229820	6237020	-	NID1_1	Nidogen 1a				PF07645;PF12661;PF12662;PF12947	IPR000152 EGF-type aspartate/asparagine hydroxylation site;IPR000742 EGF-like domain;IPR001881 EGF-like calcium-binding domain;IPR009030 Growth factor receptor cysteine-rich domain superfamily;IPR011398 None;IPR013032 EGF-like, conserved site;IPR018097 EGF-like calcium-binding, conserved site;IPR023413 None;IPR024731 EGF domain	ENOG503BBTR	T:(T) Signal transduction mechanisms	GO_component: GO:0005578 - proteinaceous extracellular matrix [Evidence IEA];GO_function: GO:0005509 - calcium ion binding [Evidence IEA];GO_function: GO:0005515 - protein binding [Evidence IEA];GO_function: GO:0005201 - extracellular matrix structural constituent [Evidence IEA]		2 (i12-31o507-528i)
Ahemp_000430	Ahemp_000430-T1	mRNA	scaffold_1	6239879	6243345	-	NID1_2	laminin-1 binding				PF00008;PF07645;PF12661;PF12662;PF12946;PF12947	IPR000152 EGF-type aspartate/asparagine hydroxylation site;IPR000742 EGF-like domain;IPR001881 EGF-like calcium-binding domain;IPR009030 Growth factor receptor cysteine-rich domain superfamily;IPR013032 EGF-like, conserved site;IPR018097 EGF-like calcium-binding, conserved site;IPR023413 None;IPR024731 EGF domain	ENOG503BBTR	T:(T) Signal transduction mechanisms	GO_function: GO:0005509 - calcium ion binding [Evidence IEA];GO_function: GO:0005515 - protein binding [Evidence IEA]		1 (i53-71o)
Ahemp_000431	Ahemp_000431-T1	mRNA	scaffold_1	6246341	6248919	-	NID2_1	Nidogen-2				PF00008;PF07645;PF12661;PF12662;PF12947	IPR000152 EGF-type aspartate/asparagine hydroxylation site;IPR000742 EGF-like domain;IPR001881 EGF-like calcium-binding domain;IPR009030 Growth factor receptor cysteine-rich domain superfamily;IPR011398 None;IPR013032 EGF-like, conserved site;IPR018097 EGF-like calcium-binding, conserved site;IPR023413 None;IPR024731 EGF domain	ENOG503BBTR	T:(T) Signal transduction mechanisms	GO_component: GO:0005578 - proteinaceous extracellular matrix [Evidence IEA];GO_function: GO:0005509 - calcium ion binding [Evidence IEA];GO_function: GO:0005515 - protein binding [Evidence IEA];GO_function: GO:0005201 - extracellular matrix structural constituent [Evidence IEA]
Ahemp_000432	Ahemp_000432-T1	mRNA	scaffold_1	6279075	6280070	-	APOL3_1	Apolipoprotein L					IPR008405 Apolipoprotein L	ENOG503BNMH	S:(S) Function unknown	GO_component: GO:0005576 - extracellular region [Evidence IEA];GO_function: GO:0008289 - lipid binding [Evidence IEA];GO_process: GO:0006869 - lipid transport [Evidence IEA];GO_process: GO:0042157 - lipoprotein metabolic process [Evidence IEA]
Ahemp_000433	Ahemp_000433-T1	mRNA	scaffold_1	6285738	6291501	+		hypothetical protein						ENOG502QRTB	S:(S) Function unknown					CBM38
Ahemp_000434	Ahemp_000434-T1	mRNA	scaffold_1	6298235	6300935	+		hypothetical protein						ENOG50KOG1217	O:(O) Posttranslational modification, protein turnover, chaperones
Ahemp_000435	Ahemp_000435-T1	mRNA	scaffold_1	6304548	6313176	+		hypothetical protein						ENOG50KOG4475	U:(U) Intracellular trafficking, secretion, and vesicular transport		SignalP(1-40)
Ahemp_000436	Ahemp_000436-T1	mRNA	scaffold_1	6327210	6333701	+		hypothetical protein				PF01390	IPR000082 SEA domain				SignalP(1-27)
Ahemp_000437	Ahemp_000437-T2	mRNA	scaffold_1	6388567	6392174	-		hypothetical protein				PF00047;PF07679;PF13927	IPR003598 Immunoglobulin subtype 2;IPR003599 Immunoglobulin subtype;IPR007110 Immunoglobulin-like domain;IPR013783 Immunoglobulin-like fold	ENOG503BH40	T:(T) Signal transduction mechanisms	GO_function: GO:0005515 - protein binding [Evidence IEA]		1 (i7-24o)
Ahemp_000439	Ahemp_000439-T1	mRNA	scaffold_1	6396611	6412850	-		hypothetical protein					IPR003599 Immunoglobulin subtype;IPR003961 Fibronectin type III;IPR007110 Immunoglobulin-like domain;IPR013783 Immunoglobulin-like fold			GO_function: GO:0005515 - protein binding [Evidence IEA]	SignalP(1-22)	1 (n7-18c22/23o499-520i)
Ahemp_000440	Ahemp_000440-T1	mRNA	scaffold_1	6423131	6433325	+		hypothetical protein					IPR003961 Fibronectin type III			GO_function: GO:0005515 - protein binding [Evidence IEA]		1 (o215-239i)
Ahemp_000441	Ahemp_000441-T1	mRNA	scaffold_1	6435905	6438778	+		hypothetical protein
Ahemp_000442	Ahemp_000442-T1	mRNA	scaffold_1	6441333	6446211	+		hypothetical protein					IPR003961 Fibronectin type III;IPR013783 Immunoglobulin-like fold			GO_function: GO:0005515 - protein binding [Evidence IEA]		1 (o255-277i)
Ahemp_000444	Ahemp_000444-T1	mRNA	scaffold_1	6470315	6478381	-		hypothetical protein				PF04083	IPR006693 Partial AB-hydrolase lipase domain;IPR025483 Lipase, eukaryotic;IPR029058 Alpha/Beta hydrolase fold	ENOG503BA6C	I:(I) Lipid transport and metabolism	GO_function: GO:0016788 - hydrolase activity, acting on ester bonds [Evidence IEA];GO_process: GO:0006629 - lipid metabolic process [Evidence IEA]	SignalP(1-23)		S33
Ahemp_000445	Ahemp_000445-T1	mRNA	scaffold_1	6478447	6486378	+		hypothetical protein				PF15691	IPR031410 Stabilizer of axonemal microtubules 4	ENOG503BGQ2	S:(S) Function unknown
Ahemp_000446	Ahemp_000446-T1	mRNA	scaffold_1	6494046	6503984	+		hypothetical protein										2 (o15-32i39-58o)
Ahemp_000447	Ahemp_000447-T1	mRNA	scaffold_1	6513321	6515697	+		hypothetical protein				PF00001;PF12799;PF13855	IPR000276 G protein-coupled receptor, rhodopsin-like;IPR001611 Leucine-rich repeat;IPR017452 GPCR, rhodopsin-like, 7TM;IPR032675 Leucine-rich repeat domain superfamily;IPR034298 None	ENOG50	T:(T) Signal transduction mechanisms	GO_component: GO:0016021 - integral component of membrane [Evidence IEA];GO_function: GO:0004930 - G-protein coupled receptor activity [Evidence IEA];GO_function: GO:0005515 - protein binding [Evidence IEA];GO_process: GO:0007186 - G-protein coupled receptor signaling pathway [Evidence IEA]		7 (o182-205i217-245o265-286i306-332o352-374i395-417o437- 462i)
Ahemp_000448	Ahemp_000448-T1	mRNA	scaffold_1	6518798	6520859	+		hypothetical protein
Ahemp_000449	Ahemp_000449-T1	mRNA	scaffold_1	6522211	6527677	-		hypothetical protein		3.1.1.77		PF00657;PF20825	IPR001087 GDSL lipase/esterase;IPR008139 Saposin B type domain;IPR011001 Saposin-like;IPR013830 SGNH hydrolase-type esterase domain	ENOG503BFW3	S:(S) Function unknown	GO_function: GO:0016788 - hydrolase activity, acting on ester bonds [Evidence IEA]	SignalP(1-25)
Ahemp_000450	Ahemp_000450-T1	mRNA	scaffold_1	6538470	6545842	-	USP6NL	USP6 N-terminal-like protein					IPR000195 Rab-GAP-TBC domain	ENOG503BENK	O:(O) Posttranslational modification, protein turnover, chaperones
Ahemp_000451	Ahemp_000451-T1	mRNA	scaffold_1	6553255	6554532	+		hypothetical protein				PF00046	IPR000047 Helix-turn-helix motif;IPR001356 Homeobox domain;IPR009057 Homeobox-like domain superfamily;IPR017970 Homeobox, conserved site;IPR020479 Homeobox domain, metazoa	ENOG503BHUK	K:(K) Transcription	GO_function: GO:0003677 - DNA binding [Evidence IEA];GO_function: GO:0043565 - sequence-specific DNA binding [Evidence IEA];GO_process: GO:0006355 - regulation of transcription, DNA-templated [Evidence IEA]
Ahemp_000452	Ahemp_000452-T1	mRNA	scaffold_1	6556284	6580271	-	SND1	nuclease domain-containing protein			EOG091G027G	PF00565;PF00567	IPR002999 Tudor domain;IPR016071 Staphylococcal nuclease (SNase-like), OB-fold;IPR016685 RNA-induced silencing complex, nuclease component Tudor-SN	ENOG503BB9N	K:(K) Transcription	GO_component: GO:0016442 - RISC complex [Evidence IEA];GO_process: GO:0031047 - gene silencing by RNA [Evidence IEA]
Ahemp_000453	Ahemp_000453-T1	mRNA	scaffold_1	6583252	6590610	+		hypothetical protein		3.1.3.1		PF09423	IPR018946 PhoD-like phosphatase, metallophosphatase domain;IPR029052 Metallo-dependent phosphatase-like	ENOG503QAS2	P:(P) Inorganic ion transport and metabolism		SignalP(1-33)
Ahemp_000454	Ahemp_000454-T1	mRNA	scaffold_1	6605589	6611790	+		hypothetical protein									SignalP(1-20)
Ahemp_000455	Ahemp_000455-T1	mRNA	scaffold_1	6623535	6624715	+		hypothetical protein									SignalP(1-35)
Ahemp_000456	Ahemp_000456-T1	mRNA	scaffold_1	6629415	6632756	-		hypothetical protein		1.14.11.18		PF05721	IPR008775 Phytanoyl-CoA dioxygenase-like	ENOG503B9VM	I:(I) Lipid transport and metabolism
Ahemp_000457	Ahemp_000457-T1	mRNA	scaffold_1	6632911	6643922	-		hypothetical protein		2.3.2.13		PF00868;PF00927;PF01841	IPR001102 Transglutaminase, N-terminal;IPR002931 Transglutaminase-like;IPR008958 Transglutaminase, C-terminal;IPR013783 Immunoglobulin-like fold;IPR014756 Immunoglobulin E-set;IPR023608 Protein-glutamine gamma-glutamyltransferase, animal	ENOG503B9AA	S:(S) Function unknown	GO_function: GO:0003810 - protein-glutamine gamma-glutamyltransferase activity [Evidence IEA];GO_process: GO:0018149 - peptide cross-linking [Evidence IEA]			C111
Ahemp_000458	Ahemp_000458-T1	mRNA	scaffold_1	6653055	6654188	+		hypothetical protein				PF02900	IPR004183 Extradiol ring-cleavage dioxygenase, class III enzyme, subunit B	ENOG503BUAH	S:(S) Function unknown	GO_function: GO:0008198 - ferrous iron binding [Evidence IEA];GO_function: GO:0016491 - oxidoreductase activity [Evidence IEA];GO_process: GO:0006725 - cellular aromatic compound metabolic process [Evidence IEA]
Ahemp_000459	Ahemp_000459-T1	mRNA	scaffold_1	6659467	6665147	-	RABL2A	Rab-like protein 2A				PF00025;PF00071;PF01926;PF08477	IPR001806 Small GTPase;IPR005225 Small GTP-binding protein domain;IPR027417 P-loop containing nucleoside triphosphate hydrolase	ENOG503BAYS	U:(U) Intracellular trafficking, secretion, and vesicular transport	GO_function: GO:0005525 - GTP binding [Evidence IEA];GO_process: GO:0007264 - small GTPase mediated signal transduction [Evidence IEA]
Ahemp_000460	Ahemp_000460-T1	mRNA	scaffold_1	6667433	6681272	+		hypothetical protein		2.3.2.13		PF00868;PF00927;PF01841	IPR001102 Transglutaminase, N-terminal;IPR002931 Transglutaminase-like;IPR008958 Transglutaminase, C-terminal;IPR013783 Immunoglobulin-like fold;IPR014756 Immunoglobulin E-set;IPR023608 Protein-glutamine gamma-glutamyltransferase, animal	ENOG503B9AA	S:(S) Function unknown	GO_function: GO:0003810 - protein-glutamine gamma-glutamyltransferase activity [Evidence IEA];GO_process: GO:0018149 - peptide cross-linking [Evidence IEA]	SignalP(1-23)		C111
Ahemp_000461	Ahemp_000461-T1	mRNA	scaffold_1	6681328	6682817	+		hypothetical protein
Ahemp_000462	Ahemp_000462-T1	mRNA	scaffold_1	6683257	6683905	+		hypothetical protein					IPR000305 GIY-YIG endonuclease;IPR007087 None			GO_function: GO:0046872 - metal ion binding [Evidence IEA]
Ahemp_000463	Ahemp_000463-T1	mRNA	scaffold_1	6694121	6695006	+		hypothetical protein		2.3.2.13		PF00868	IPR001102 Transglutaminase, N-terminal;IPR013783 Immunoglobulin-like fold;IPR014756 Immunoglobulin E-set;IPR023608 Protein-glutamine gamma-glutamyltransferase, animal	ENOG503B9AA	S:(S) Function unknown	GO_process: GO:0018149 - peptide cross-linking [Evidence IEA]
Ahemp_000464	Ahemp_000464-T1	mRNA	scaffold_1	6695290	6703731	+		hypothetical protein		2.3.2.13		PF00927;PF01841	IPR002931 Transglutaminase-like;IPR008958 Transglutaminase, C-terminal;IPR013783 Immunoglobulin-like fold;IPR023608 Protein-glutamine gamma-glutamyltransferase, animal	ENOG503B9AA	S:(S) Function unknown	GO_function: GO:0003810 - protein-glutamine gamma-glutamyltransferase activity [Evidence IEA];GO_process: GO:0018149 - peptide cross-linking [Evidence IEA]			C111
Ahemp_000465	Ahemp_000465-T1	mRNA	scaffold_1	6718676	6739330	+		hypothetical protein										1 (o4107-4125i)
Ahemp_000466	Ahemp_000466-T1	mRNA	scaffold_1	6744802	6764831	+	TGM1_1	Transglutaminase 1		2.3.2.13		PF00868;PF00927;PF01841	IPR001102 Transglutaminase, N-terminal;IPR002931 Transglutaminase-like;IPR008958 Transglutaminase, C-terminal;IPR013783 Immunoglobulin-like fold;IPR014756 Immunoglobulin E-set;IPR023608 Protein-glutamine gamma-glutamyltransferase, animal	ENOG503B9AA	S:(S) Function unknown	GO_function: GO:0003810 - protein-glutamine gamma-glutamyltransferase activity [Evidence IEA];GO_process: GO:0018149 - peptide cross-linking [Evidence IEA]			C111
Ahemp_000467	Ahemp_000467-T1	mRNA	scaffold_1	6768225	6769115	+		hypothetical protein				PF00001	IPR000276 G protein-coupled receptor, rhodopsin-like;IPR017452 GPCR, rhodopsin-like, 7TM	ENOG50KOG3656	O:(O) Posttranslational modification, protein turnover, chaperones	GO_component: GO:0016021 - integral component of membrane [Evidence IEA];GO_function: GO:0004930 - G-protein coupled receptor activity [Evidence IEA];GO_process: GO:0007186 - G-protein coupled receptor signaling pathway [Evidence IEA]		5 (o12-32i91-111o136-157i193-216o228-252i)
Ahemp_000468	Ahemp_000468-T1	mRNA	scaffold_1	6770139	6780303	-	E2F7	E2f7p				PF02319	IPR003316 E2F/DP family, winged-helix DNA-binding domain;IPR011991 ArsR-like helix-turn-helix domain;IPR015633 E2F Family	ENOG503BFPZ	K:(K) Transcription	GO_component: GO:0005667 - transcription factor complex [Evidence IEA];GO_function: GO:0003700 - transcription factor activity, sequence-specific DNA binding [Evidence IEA];GO_process: GO:0006355 - regulation of transcription, DNA-templated [Evidence IEA]
Ahemp_000470	Ahemp_000470-T1	mRNA	scaffold_1	6780471	6809487	+		hypothetical protein				PF11894	IPR021827 Nucleoporin Nup186/Nup192/Nup205	ENOG503BEFK	L:(L) Replication, recombination and repair	GO_component: GO:0005643 - nuclear pore [Evidence IEA]
Ahemp_000471	Ahemp_000471-T1	mRNA	scaffold_1	6809748	6811307	-		hypothetical protein						ENOG503B97H	I:(I) Lipid transport and metabolism
Ahemp_000472	Ahemp_000472-T1	mRNA	scaffold_1	6817142	6818638	-		hypothetical protein						ENOG503B97H	I:(I) Lipid transport and metabolism
Ahemp_000473	Ahemp_000473-T1	mRNA	scaffold_1	6824240	6840781	+	CAPS2	Calcium-dependent secretion activator 2				PF13202;PF13499	IPR002048 EF-hand domain;IPR011992 EF-hand domain pair;IPR018247 EF-Hand 1, calcium-binding site	ENOG503BAMM	T:(T) Signal transduction mechanisms	GO_function: GO:0005509 - calcium ion binding [Evidence IEA]
Ahemp_000474	Ahemp_000474-T1	mRNA	scaffold_1	6848617	6855070	+		hypothetical protein					IPR013057 Amino acid transporter, transmembrane domain	ENOG503BKWZ	E:(E) Amino acid transport and metabolism			5 (o70-96i103-124o153-176i197-214o220-244i)
Ahemp_000475	Ahemp_000475-T1	mRNA	scaffold_1	6861139	6862263	+		hypothetical protein					IPR013057 Amino acid transporter, transmembrane domain	ENOG503BKWZ	E:(E) Amino acid transport and metabolism			5 (i12-33o59-77i98-115o121-143i155-176o)
Ahemp_000476	Ahemp_000476-T1	mRNA	scaffold_1	6863719	6885683	-	ANO5	Anoctamin-5				PF04547;PF16178	IPR007632 Anoctamin;IPR032394 Anoctamin, dimerisation domain	ENOG503B9GR	S:(S) Function unknown	GO_function: GO:0046983 - protein dimerization activity [Evidence IEA]		6 (i510-537o589-608i664-689o709-730i751-774o873-896i)
Ahemp_000477	Ahemp_000477-T1	mRNA	scaffold_1	6888761	6897269	-		hypothetical protein		3.1.4.37		PF05881;PF13671	IPR008431 Cyclic nucleotide phosphodiesterase;IPR009097 Cyclic phosphodiesterase;IPR027417 P-loop containing nucleoside triphosphate hydrolase	ENOG503BE08	L:(L) Replication, recombination and repair	GO_component: GO:0016020 - membrane [Evidence IEA];GO_function: GO:0004113 - 2',3'-cyclic-nucleotide 3'-phosphodiesterase activity [Evidence IEA];GO_process: GO:0009214 - cyclic nucleotide catabolic process [Evidence IEA]		1 (i236-256o)
Ahemp_000478	Ahemp_000478-T1	mRNA	scaffold_1	6902253	6914459	+	GGT1_1	Gamma-glutamyltranspeptidase 1				PF01019	IPR000101 Gamma-glutamyltranspeptidase;IPR029055 Nucleophile aminohydrolases, N-terminal	ENOG503B9HX	E:(E) Amino acid transport and metabolism	GO_function: GO:0003840 - gamma-glutamyltransferase activity [Evidence IEA];GO_process: GO:0006749 - glutathione metabolic process [Evidence IEA]		1 (i53-74o)	T03
Ahemp_000479	Ahemp_000479-T1	mRNA	scaffold_1	6914860	6920072	+		hypothetical protein										1 (i62-84o)
Ahemp_000480	Ahemp_000480-T1	mRNA	scaffold_1	6920413	6931567	+	GGT7	Glutathione hydrolase 7				PF01019	IPR000101 Gamma-glutamyltranspeptidase;IPR029055 Nucleophile aminohydrolases, N-terminal	ENOG503B9HX	E:(E) Amino acid transport and metabolism	GO_function: GO:0003840 - gamma-glutamyltransferase activity [Evidence IEA];GO_process: GO:0006749 - glutathione metabolic process [Evidence IEA]			T03
Ahemp_000481	Ahemp_000481-T1	mRNA	scaffold_1	6933533	6950162	-	CAMK2G_2	Calcium/calmodulin-dependent protein kinase type II subunit gamma		2.7.11.17		PF00069;PF07714;PF08332;PF13474;PF14534	IPR000719 Protein kinase domain;IPR008271 Serine/threonine-protein kinase, active site;IPR011009 Protein kinase-like domain superfamily;IPR013543 Calcium/calmodulin-dependent protein kinase II, association-domain;IPR017441 Protein kinase, ATP binding site;IPR020636 None;IPR032710 NTF2-like domain superfamily	ENOG503BF3D	T:(T) Signal transduction mechanisms	GO_function: GO:0004683 - calmodulin-dependent protein kinase activity [Evidence IEA];GO_function: GO:0004672 - protein kinase activity [Evidence IEA];GO_function: GO:0005516 - calmodulin binding [Evidence IEA];GO_function: GO:0005524 - ATP binding [Evidence IEA];GO_process: GO:0006468 - protein phosphorylation [Evidence IEA]		1 (i200-218o)
Ahemp_000482	Ahemp_000482-T1	mRNA	scaffold_1	6994734	7003926	+	SPON1	Spondin-1				PF00090;PF06468;PF19028	IPR000884 Thrombospondin type-1 (TSP1) repeat;IPR009465 Spondin, N-terminal	ENOG503BEQ3	W:(W) Extracellular structures
Ahemp_000483	Ahemp_000483-T1	mRNA	scaffold_1	7006027	7024637	+		hypothetical protein				PF00023;PF12796;PF13606;PF13637;PF13857;PF15898	IPR002110 Ankyrin repeat;IPR020683 Domain of unknown function DUF3447;IPR031775 cGMP-dependent protein kinase, interacting domain	ENOG503BECQ	O:(O) Posttranslational modification, protein turnover, chaperones;T:(T) Signal transduction mechanisms	GO_function: GO:0019901 - protein kinase binding [Evidence IEA];GO_function: GO:0005515 - protein binding [Evidence IEA]
Ahemp_000484	Ahemp_000484-T1	mRNA	scaffold_1	7029344	7038853	+		hypothetical protein
Ahemp_000485	Ahemp_000485-T1	mRNA	scaffold_1	7041825	7043051	-		hypothetical protein				PF00071	IPR001806 Small GTPase;IPR020849 Small GTPase, Ras-type;IPR027417 P-loop containing nucleoside triphosphate hydrolase	ENOG503BHVI	S:(S) Function unknown	GO_component: GO:0016020 - membrane [Evidence IEA];GO_function: GO:0005525 - GTP binding [Evidence IEA];GO_process: GO:0007165 - signal transduction [Evidence IEA];GO_process: GO:0007264 - small GTPase mediated signal transduction [Evidence IEA]
Ahemp_000486	Ahemp_000486-T1	mRNA	scaffold_1	7051266	7061372	-		hypothetical protein				PF16977	IPR031569 Apextrin, C-terminal domain	ENOG503BTKA	S:(S) Function unknown		SignalP(1-18)	1 (n3-13c18/19o433-456i)
Ahemp_000487	Ahemp_000487-T1	mRNA	scaffold_1	7062017	7070291	+		hypothetical protein				PF16977	IPR031569 Apextrin, C-terminal domain	ENOG503BZNN	S:(S) Function unknown		SignalP(1-18)	1 (n2-13c18/19o250-272i)
Ahemp_000488	Ahemp_000488-T1	mRNA	scaffold_1	7086497	7088727	+		hypothetical protein				PF07502	IPR011106 Seven cysteines, N-terminal;IPR013980 MANSC domain	ENOG50KOG2649	S:(S) Function unknown			2 (o22-42i78-99o)
Ahemp_000489	Ahemp_000489-T1	mRNA	scaffold_1	7097118	7106272	+		hypothetical protein					IPR000742 EGF-like domain;IPR013032 EGF-like, conserved site	ENOG503AC61		GO_function: GO:0005515 - protein binding [Evidence IEA]	SignalP(1-20)	1 (n3-14c20/21o396-421i)
Ahemp_000490	Ahemp_000490-T1	mRNA	scaffold_1	7107617	7109857	-		hypothetical protein										2 (i98-117o166-192i)
Ahemp_000491	Ahemp_000491-T1	mRNA	scaffold_1	7115221	7123698	-	PSMD13	26S proteasome non-ATPase regulatory subunit 13			EOG091G0977	PF01399	IPR000717 Proteasome component (PCI) domain;IPR011991 ArsR-like helix-turn-helix domain	ENOG503BABE	O:(O) Posttranslational modification, protein turnover, chaperones	GO_function: GO:0005515 - protein binding [Evidence IEA]
Ahemp_000492	Ahemp_000492-T1	mRNA	scaffold_1	7124161	7134247	+	M1AP	male meiosis chromosome separation					IPR033587 Meiosis 1 arrest protein	ENOG503BB96	S:(S) Function unknown	GO_process: GO:0007283 - spermatogenesis [Evidence IEA];GO_process: GO:0007127 - meiosis I [Evidence IEA]
Ahemp_000493	Ahemp_000493-T1	mRNA	scaffold_1	7139421	7144321	+		hypothetical protein				PF16977	IPR031569 Apextrin, C-terminal domain	ENOG503BTKA	S:(S) Function unknown		SignalP(1-18)
Ahemp_000494	Ahemp_000494-T1	mRNA	scaffold_1	7146141	7174319	-		hypothetical protein				PF00415;PF13540	IPR000408 Regulator of chromosome condensation, RCC1;IPR009091 Regulator of chromosome condensation 1/beta-lactamase-inhibitor protein II;IPR015943 WD40/YVTN repeat-like-containing domain superfamily;IPR017986 None	ENOG503BC31	D:(D) Cell cycle control, cell division, chromosome partitioning;Z:(Z) Cytoskeleton	GO_function: GO:0005515 - protein binding [Evidence IEA]
Ahemp_000495	Ahemp_000495-T1	mRNA	scaffold_1	7175367	7179278	-		hypothetical protein									SignalP(1-26)	1 (n6-17c26/27o89-106i)
Ahemp_000496	Ahemp_000496-T1	mRNA	scaffold_1	7199079	7212874	-		hypothetical protein				PF00008;PF00059;PF12661	IPR000152 EGF-type aspartate/asparagine hydroxylation site;IPR000742 EGF-like domain;IPR001304 C-type lectin-like;IPR001881 EGF-like calcium-binding domain;IPR013032 EGF-like, conserved site;IPR013320 Concanavalin A-like lectin/glucanase domain superfamily;IPR016186 C-type lectin-like/link domain superfamily;IPR016187 C-type lectin fold;IPR018097 EGF-like calcium-binding, conserved site;IPR018378…	ENOG503BC4E	T:(T) Signal transduction mechanisms	GO_function: GO:0005509 - calcium ion binding [Evidence IEA];GO_function: GO:0005515 - protein binding [Evidence IEA]	SignalP(1-30)
Ahemp_000497	Ahemp_000497-T2	mRNA	scaffold_1	7215034	7225039	-	ACTR6	Actin-related protein 6			EOG091G09HG	PF00022	IPR004000 Actin family;IPR030054 None	ENOG503BDJC	Z:(Z) Cytoskeleton	GO_component: GO:0005634 - nucleus [Evidence IEA];GO_process: GO:0006338 - chromatin remodeling [Evidence IEA]
Ahemp_000498	Ahemp_000498-T1	mRNA	scaffold_1	7226908	7228774	-		hypothetical protein				PF13911	IPR032801 Peroxiredoxin-like 2A/B/C;IPR032802 None	ENOG503BA7F	S:(S) Function unknown	GO_process: GO:0055114 - oxidation-reduction process [Evidence IEA]	SignalP(1-18)
Ahemp_000499	Ahemp_000499-T1	mRNA	scaffold_1	7229546	7246920	+	LIN54	nucleobase-containing compound biosynthetic process				PF03638	IPR005172 CRC domain;IPR028307 Lin-54 family;IPR033467 Tesmin/TSO1-like CXC domain	ENOG503B945	P:(P) Inorganic ion transport and metabolism
Ahemp_000500	Ahemp_000500-T1	mRNA	scaffold_1	7247767	7253534	-	KCNA2_1	Potassium voltage-gated channel sub A member 2				PF00520;PF02214;PF07885	IPR000210 BTB/POZ domain;IPR003131 Potassium channel tetramerisation-type BTB domain;IPR003968 Potassium channel, voltage dependent, Kv;IPR003972 Potassium channel, voltage dependent, Kv1;IPR005821 Ion transport domain;IPR011333 SKP1/BTB/POZ domain superfamily;IPR027359 Voltage-dependent channel domain superfamily;IPR028325 None	ENOG503BA48	P:(P) Inorganic ion transport and metabolism	GO_component: GO:0016020 - membrane [Evidence IEA];GO_component: GO:0008076 - voltage-gated potassium channel complex [Evidence IEA];GO_function: GO:0005249 - voltage-gated potassium channel activity [Evidence IEA];GO_function: GO:0005515 - protein binding [Evidence IEA];GO_function: GO:0005216 - ion channel activity [Evidence IEA];GO_process: GO:0055085 - transmembrane transport [Evidence IEA];G…		6 (i211-232o267-288i295-314o326-345i366-387o427-451i)
Ahemp_000501	Ahemp_000501-T1	mRNA	scaffold_1	7264445	7277071	+		hypothetical protein				PF00400	IPR001680 WD40 repeat;IPR011989 Armadillo-like helical;IPR015943 WD40/YVTN repeat-like-containing domain superfamily;IPR016024 Armadillo-type fold;IPR017986 None;IPR019775 WD40 repeat, conserved site	ENOG503BBJ5	S:(S) Function unknown	GO_function: GO:0005515 - protein binding [Evidence IEA];GO_function: GO:0005488 - binding [Evidence IEA]
Ahemp_000502	Ahemp_000502-T1	mRNA	scaffold_1	7286428	7286853	+		hypothetical protein						ENOG502SANR
Ahemp_000503	Ahemp_000503-T1	mRNA	scaffold_1	7295931	7326091	-		hypothetical protein				PF05781;PF14658;PF14662	IPR008677 MRVI1;IPR028168 KASH5-like coiled-coil domain	ENOG502RXNC	S:(S) Function unknown			1 (o1323-1347i)
Ahemp_000506	Ahemp_000506-T1	mRNA	scaffold_1	7347817	7357520	-	utp20_1	maturation of SSU-rRNA from tricistronic rRNA transcript (SSU-rRNA, 5.8S rRNA, LSU-rRNA)					IPR011989 Armadillo-like helical;IPR016024 Armadillo-type fold	ENOG503BAH1	V:(V) Defense mechanisms	GO_function: GO:0005488 - binding [Evidence IEA]
Ahemp_000507	Ahemp_000507-T1	mRNA	scaffold_1	7361744	7382988	-	utp20_2	maturation of SSU-rRNA from tricistronic rRNA transcript (SSU-rRNA, 5.8S rRNA, LSU-rRNA)				PF07539;PF20416	IPR011430 U3 small nucleolar RNA-associated protein 20, N-terminal;IPR011989 Armadillo-like helical;IPR016024 Armadillo-type fold	ENOG503BAH1	V:(V) Defense mechanisms	GO_function: GO:0005488 - binding [Evidence IEA]		1 (o1129-1149i)
Ahemp_000509	Ahemp_000509-T1	mRNA	scaffold_1	7509360	7510558	+		hypothetical protein										1 (o15-31i)
Ahemp_000510	Ahemp_000510-T1	mRNA	scaffold_1	7514702	7530538	+		hypothetical protein				PF00003;PF01094	IPR001828 Receptor, ligand binding region;IPR002455 GPCR family 3, GABA-B receptor;IPR002456 GPCR family 3, gamma-aminobutyric acid receptor, type B1;IPR002457 GPCR family 3, gamma-aminobutyric acid receptor, type B2;IPR017978 GPCR family 3, C-terminal;IPR028082 Periplasmic binding protein-like I	ENOG503BB1F	E:(E) Amino acid transport and metabolism;P:(P) Inorganic ion transport and metabolism;T:(T) Signal transduction mechanisms	GO_component: GO:0016021 - integral component of membrane [Evidence IEA];GO_function: GO:0004930 - G-protein coupled receptor activity [Evidence IEA];GO_function: GO:0004965 - G-protein coupled GABA receptor activity [Evidence IEA];GO_process: GO:0007186 - G-protein coupled receptor signaling pathway [Evidence IEA]		7 (o449-471i491-509o521-541i562-583o619-640i660-678o684- 705i)
Ahemp_000511	Ahemp_000511-T1	mRNA	scaffold_1	7535281	7537064	+		hypothetical protein									SignalP(1-26)
Ahemp_000512	Ahemp_000512-T1	mRNA	scaffold_1	7544759	7545775	-		hypothetical protein				PF00001;PF10320	IPR000276 G protein-coupled receptor, rhodopsin-like;IPR017452 GPCR, rhodopsin-like, 7TM	ENOG50KOG3656	O:(O) Posttranslational modification, protein turnover, chaperones	GO_component: GO:0016021 - integral component of membrane [Evidence IEA];GO_function: GO:0004930 - G-protein coupled receptor activity [Evidence IEA];GO_process: GO:0007186 - G-protein coupled receptor signaling pathway [Evidence IEA]		6 (o39-62i69-93o113-133i154-176o188-211i232-257o)
Ahemp_000513	Ahemp_000513-T1	mRNA	scaffold_1	7564087	7566355	+	NPFFR2_1	Neuropeptide FF receptor 2				PF10320	IPR000276 G protein-coupled receptor, rhodopsin-like;IPR017452 GPCR, rhodopsin-like, 7TM	ENOG503BBX5	T:(T) Signal transduction mechanisms	GO_component: GO:0016021 - integral component of membrane [Evidence IEA];GO_function: GO:0004930 - G-protein coupled receptor activity [Evidence IEA];GO_process: GO:0007186 - G-protein coupled receptor signaling pathway [Evidence IEA]		6 (o20-46i58-83o95-115i136-156o168-190i211-240o)
Ahemp_000514	Ahemp_000514-T1	mRNA	scaffold_1	7568988	7581835	+		hypothetical protein				PF00209	IPR000175 Sodium:neurotransmitter symporter	ENOG503CR43	P:(P) Inorganic ion transport and metabolism	GO_component: GO:0016021 - integral component of membrane [Evidence IEA];GO_function: GO:0005328 - neurotransmitter:sodium symporter activity [Evidence IEA];GO_process: GO:0006836 - neurotransmitter transport [Evidence IEA]		12 (i52-70o82-103i124-152o220-240i249-269o302-319i331- 356o381-402i432-457o463-482i503-524o544-567i)
Ahemp_000515	Ahemp_000515-T1	mRNA	scaffold_1	7593135	7603558	+		hypothetical protein				PF00209	IPR000175 Sodium:neurotransmitter symporter	ENOG5038E26	T:(T) Signal transduction mechanisms	GO_component: GO:0016021 - integral component of membrane [Evidence IEA];GO_function: GO:0005328 - neurotransmitter:sodium symporter activity [Evidence IEA];GO_process: GO:0006836 - neurotransmitter transport [Evidence IEA]		11 (i56-73o85-103i115-136o142-159i229-248o260-287i299- 324o336-354i395-415o435-454i466-488o)
Ahemp_000516	Ahemp_000516-T1	mRNA	scaffold_1	7608585	7627268	-	PALD1	Paladin				PF14566	IPR029021 Protein-tyrosine phosphatase-like	ENOG503BAR8	S:(S) Function unknown			1 (o801-818i)
Ahemp_000517	Ahemp_000517-T1	mRNA	scaffold_1	7637943	7642803	-		hypothetical protein		2.3.1.48		PF00538;PF00628;PF21524	IPR001965 Zinc finger, PHD-type;IPR005818 Linker histone H1/H5, domain H15;IPR011011 Zinc finger, FYVE/PHD-type;IPR011991 ArsR-like helix-turn-helix domain;IPR013083 Zinc finger, RING/FYVE/PHD-type;IPR019787 Zinc finger, PHD-finger;IPR031280 None	ENOG503BTIC	B:(B) Chromatin structure and dynamics	GO_component: GO:0000786 - nucleosome [Evidence IEA];GO_component: GO:0005634 - nucleus [Evidence IEA];GO_component: GO:0070776 - MOZ/MORF histone acetyltransferase complex [Evidence IEA];GO_function: GO:0004402 - histone acetyltransferase activity [Evidence IEA];GO_function: GO:0003713 - transcription coactivator activity [Evidence IEA];GO_function: GO:0005515 - protein binding [Evidence IEA];GO…
Ahemp_000519	Ahemp_000519-T1	mRNA	scaffold_1	7658309	7660597	+	BCL2	negative regulation of cellular pH reduction				PF00452	IPR002475 Bcl2-like;IPR020726 Apoptosis regulator, Bcl-2, BH2 motif, conserved site;IPR026298 Bcl-2 family	ENOG503BG6M	T:(T) Signal transduction mechanisms	GO_process: GO:0042981 - regulation of apoptotic process [Evidence IEA]		2 (i93-111o165-185i)
Ahemp_000520	Ahemp_000520-T1	mRNA	scaffold_1	7669300	7672767	-		hypothetical protein				PF07502	IPR011106 Seven cysteines, N-terminal				SignalP(1-22)
Ahemp_000521	Ahemp_000521-T1	mRNA	scaffold_1	7673005	7680250	+	CCDC53	Coiled-coil domain containing 53			EOG091G0Y6M	PF10152	IPR019309 WASH complex subunit 3	ENOG503BIJF	S:(S) Function unknown	GO_component: GO:0071203 - WASH complex [Evidence IEA]
Ahemp_000522	Ahemp_000522-T1	mRNA	scaffold_1	7684141	7688446	+		hypothetical protein
Ahemp_000523	Ahemp_000523-T1	mRNA	scaffold_1	7688502	7695590	-		hypothetical protein				PF04389	IPR007484 Peptidase M28	ENOG503BCCZ	O:(O) Posttranslational modification, protein turnover, chaperones;P:(P) Inorganic ion transport and metabolism			1 (i32-56o)	M28D
Ahemp_000524	Ahemp_000524-T1	mRNA	scaffold_1	7702801	7716199	+	CSTF3	Cleavage stimulation factor subunit 3			EOG091G02LY	PF05843	IPR003107 HAT (Half-A-TPR) repeat;IPR008847 Suppressor of forked;IPR011990 Tetratricopeptide-like helical domain superfamily	ENOG503BC6S	A:(A) RNA processing and modification	GO_component: GO:0005634 - nucleus [Evidence IEA];GO_function: GO:0005515 - protein binding [Evidence IEA];GO_process: GO:0006396 - RNA processing [Evidence IEA];GO_process: GO:0006397 - mRNA processing [Evidence IEA]
Ahemp_000525	Ahemp_000525-T1	mRNA	scaffold_1	7715510	7716124	-		hypothetical protein			EOG091G0OY0	PF10158	IPR018780 BLOC-1-related complex subunit 5	ENOG503BIN6	S:(S) Function unknown
Ahemp_000526	Ahemp_000526-T1	mRNA	scaffold_1	7732606	7733667	-	CCDC34	protein of unknown function (DUF4207)				PF13904		ENOG503BJZ8	S:(S) Function unknown
Ahemp_000527	Ahemp_000527-T1	mRNA	scaffold_1	7733906	7735993	+	TMEM19	Transmembrane protein 19				PF01940	IPR002794 Protein of unknown function DUF92, TMEM19	ENOG503BF3R	S:(S) Function unknown	GO_component: GO:0016021 - integral component of membrane [Evidence IEA]		6 (i7-26o38-63i90-109o181-204i216-238o274-292i)
Ahemp_000528	Ahemp_000528-T1	mRNA	scaffold_1	7740419	7742550	-	BAK1	bcl-2 ous antagonist killer				PF00452	IPR002475 Bcl2-like;IPR020717 Apoptosis regulator, Bcl-2, BH1 motif, conserved site;IPR026298 Bcl-2 family;IPR026308 None	ENOG503BK86	T:(T) Signal transduction mechanisms	GO_process: GO:0043065 - positive regulation of apoptotic process [Evidence IEA];GO_process: GO:0042981 - regulation of apoptotic process [Evidence IEA]		2 (i134-152o200-218i)
Ahemp_000529	Ahemp_000529-T1	mRNA	scaffold_1	7744447	7748407	+		hypothetical protein
Ahemp_000530	Ahemp_000530-T1	mRNA	scaffold_1	7747689	7750007	+	CELF4	CUGBP Elav-like member 4				PF00076	IPR000504 RNA recognition motif domain;IPR012677 Nucleotide-binding alpha-beta plait domain superfamily	ENOG503BY3R	A:(A) RNA processing and modification	GO_function: GO:0003676 - nucleic acid binding [Evidence IEA];GO_function: GO:0000166 - nucleotide binding [Evidence IEA]
Ahemp_000531	Ahemp_000531-T1	mRNA	scaffold_1	7770750	7788859	-		hypothetical protein		2.3.1.21		PF00755	IPR000542 Acyltransferase ChoActase/COT/CPT	ENOG503BCUH	I:(I) Lipid transport and metabolism	GO_function: GO:0016746 - transferase activity, transferring acyl groups [Evidence IEA]		2 (i52-72o104-126i)
Ahemp_000532	Ahemp_000532-T1	mRNA	scaffold_1	7789104	7791749	+		hypothetical protein		1.5.1.3		PF00186	IPR001796 Dihydrofolate reductase domain;IPR012259 Dihydrofolate reductase;IPR017925 Dihydrofolate reductase conserved site;IPR024072 Dihydrofolate reductase-like domain superfamily	ENOG503BGCW	H:(H) Coenzyme transport and metabolism	GO_function: GO:0004146 - dihydrofolate reductase activity [Evidence IEA];GO_function: GO:0050661 - NADP binding [Evidence IEA];GO_process: GO:0009165 - nucleotide biosynthetic process [Evidence IEA];GO_process: GO:0006545 - glycine biosynthetic process [Evidence IEA];GO_process: GO:0055114 - oxidation-reduction process [Evidence IEA]	SignalP(1-20)
Ahemp_000533	Ahemp_000533-T1	mRNA	scaffold_1	7794241	7798700	-		hypothetical protein										1 (i34-56o)
Ahemp_000534	Ahemp_000534-T1	mRNA	scaffold_1	7805238	7806691	-	PEX11G	Peroxisomal membrane protein 11C				PF05648	IPR008733 Peroxisomal biogenesis factor 11;IPR026510 Peroxisomal membrane protein 11C, metazoa	ENOG503BB6V	U:(U) Intracellular trafficking, secretion, and vesicular transport	GO_component: GO:0005779 - integral component of peroxisomal membrane [Evidence IEA];GO_process: GO:0016559 - peroxisome fission [Evidence IEA]		2 (o73-93i139-158o)
Ahemp_000535	Ahemp_000535-T1	mRNA	scaffold_1	7809636	7810248	+		hypothetical protein				PF00047;PF07679;PF13895;PF13927	IPR003599 Immunoglobulin subtype;IPR007110 Immunoglobulin-like domain;IPR013783 Immunoglobulin-like fold	ENOG503BI4Q	T:(T) Signal transduction mechanisms	GO_function: GO:0005515 - protein binding [Evidence IEA]
Ahemp_000536	Ahemp_000536-T1	mRNA	scaffold_1	7815626	7822869	+	ANKRD34C	Ankyrin repeat				PF12796	IPR002110 Ankyrin repeat;IPR020683 Domain of unknown function DUF3447	ENOG5039NH1	S:(S) Function unknown	GO_function: GO:0005515 - protein binding [Evidence IEA]
Ahemp_000537	Ahemp_000537-T1	mRNA	scaffold_1	7825865	7828092	-		hypothetical protein				PF03825;PF07690;PF12832	IPR020846 Major facilitator superfamily domain;IPR024989 Major facilitator superfamily associated domain	ENOG5038HU3	S:(S) Function unknown			8 (o48-68i80-99o279-300i321-341o353-375i396-415o435-459i466- 485o)
Ahemp_000538	Ahemp_000538-T1	mRNA	scaffold_1	7831069	7842817	-	RBPMS2	RNA-binding protein with multiple splicing 2				PF00076	IPR000504 RNA recognition motif domain;IPR012677 Nucleotide-binding alpha-beta plait domain superfamily	ENOG503BH9A	A:(A) RNA processing and modification	GO_function: GO:0003676 - nucleic acid binding [Evidence IEA];GO_function: GO:0000166 - nucleotide binding [Evidence IEA]
Ahemp_000539	Ahemp_000539-T1	mRNA	scaffold_1	7843046	7853952	+	MNS1_1	mannosyl-oligosaccharide alpha-1,2-mannosidase				PF13868		ENOG503BFCE	S:(S) Function unknown
Ahemp_000540	Ahemp_000540-T1	mRNA	scaffold_1	7855868	7867109	-		hypothetical protein				PF02199	IPR003119 Saposin A-type domain;IPR007856 Saposin-like type B, region 1;IPR008139 Saposin B type domain;IPR008373 Saposin;IPR011001 Saposin-like	ENOG503BK3N	G:(G) Carbohydrate transport and metabolism;I:(I) Lipid transport and metabolism	GO_component: GO:0005764 - lysosome [Evidence IEA];GO_process: GO:0006665 - sphingolipid metabolic process [Evidence IEA];GO_process: GO:0006629 - lipid metabolic process [Evidence IEA]
Ahemp_000541	Ahemp_000541-T1	mRNA	scaffold_1	7871977	7881790	+	KREMEN1	Kremen protein 1				PF01822	IPR002889 Carbohydrate-binding WSC	ENOG503BE4C	G:(G) Carbohydrate transport and metabolism;O:(O) Posttranslational modification, protein turnover, chaperones		SignalP(1-20)
Ahemp_000542	Ahemp_000542-T1	mRNA	scaffold_1	7882684	7893610	-	PRMT3	Protein arginine N-methyltransferase 3		2.1.1.319		PF08241;PF13649;PF13847;PF21137	IPR007087 None;IPR025799 Protein arginine N-methyltransferase;IPR029063 S-adenosyl-L-methionine-dependent methyltransferase superfamily	ENOG503BC4P	K:(K) Transcription;O:(O) Posttranslational modification, protein turnover, chaperones;T:(T) Signal transduction mechanisms	GO_function: GO:0046872 - metal ion binding [Evidence IEA];GO_function: GO:0008168 - methyltransferase activity [Evidence IEA];GO_process: GO:0006479 - protein methylation [Evidence IEA]
Ahemp_000543	Ahemp_000543-T1	mRNA	scaffold_1	7900062	7910528	+	ANKMY2_1	Ankyrin repeat and MYND domain-containing protein 2			EOG091G09O7	PF00023;PF01753;PF12796;PF13606;PF13637	IPR002110 Ankyrin repeat;IPR002893 Zinc finger, MYND-type;IPR020683 Domain of unknown function DUF3447	ENOG503BAJ7	S:(S) Function unknown	GO_function: GO:0005515 - protein binding [Evidence IEA]
Ahemp_000544	Ahemp_000544-T1	mRNA	scaffold_1	7917394	7920603	+		hypothetical protein		1.5.1.3		PF00186	IPR001796 Dihydrofolate reductase domain;IPR012259 Dihydrofolate reductase;IPR024072 Dihydrofolate reductase-like domain superfamily	ENOG503BGCW	H:(H) Coenzyme transport and metabolism	GO_function: GO:0004146 - dihydrofolate reductase activity [Evidence IEA];GO_function: GO:0050661 - NADP binding [Evidence IEA];GO_process: GO:0009165 - nucleotide biosynthetic process [Evidence IEA];GO_process: GO:0006545 - glycine biosynthetic process [Evidence IEA];GO_process: GO:0055114 - oxidation-reduction process [Evidence IEA]
Ahemp_000545	Ahemp_000545-T1	mRNA	scaffold_1	7925046	7927567	+		hypothetical protein				PF12832	IPR020846 Major facilitator superfamily domain;IPR024989 Major facilitator superfamily associated domain	ENOG5038HU3	S:(S) Function unknown			12 (i53-73o79-101i113-133o336-359i379-396o408-431i460- 483o489-510i522-540o552-570i582-603o609-629i)
Ahemp_000546	Ahemp_000546-T1	mRNA	scaffold_1	7928740	7944025	-		hypothetical protein				PF01055;PF13802;PF21365	IPR000322 Glycoside hydrolase family 31, TIM barrel domain;IPR011013 Galactose mutarotase-like domain superfamily;IPR017853 Glycoside hydrolase superfamily;IPR025887 Glycoside hydrolase family 31, N-terminal domain;IPR030458 Glycosyl hydrolases family 31, active site;IPR031727 None	ENOG503BACU	G:(G) Carbohydrate transport and metabolism	GO_function: GO:0003824 - catalytic activity [Evidence IEA];GO_function: GO:0030246 - carbohydrate binding [Evidence IEA];GO_function: GO:0004553 - hydrolase activity, hydrolyzing O-glycosyl compounds [Evidence IEA];GO_process: GO:0005975 - carbohydrate metabolic process [Evidence IEA]		1 (o860-878i)		GH31
Ahemp_000547	Ahemp_000547-T1	mRNA	scaffold_1	7948890	7962156	-		hypothetical protein						ENOG502S6XV	S:(S) Function unknown
Ahemp_000548	Ahemp_000548-T1	mRNA	scaffold_1	7965235	7970494	-		hypothetical protein				PF05794	IPR008862 T-complex 11	ENOG503BCNB	T:(T) Signal transduction mechanisms
Ahemp_000549	Ahemp_000549-T1	mRNA	scaffold_1	7973157	7986606	+		hypothetical protein				PF02199;PF03489;PF05184;PF20825	IPR003119 Saposin A-type domain;IPR007856 Saposin-like type B, region 1;IPR008138 Saposin B type, region 2;IPR008139 Saposin B type domain;IPR008373 Saposin;IPR011001 Saposin-like	ENOG503BK3N	G:(G) Carbohydrate transport and metabolism;I:(I) Lipid transport and metabolism	GO_component: GO:0005764 - lysosome [Evidence IEA];GO_process: GO:0006665 - sphingolipid metabolic process [Evidence IEA];GO_process: GO:0006629 - lipid metabolic process [Evidence IEA]	SignalP(1-17)
Ahemp_000550	Ahemp_000550-T1	mRNA	scaffold_1	7991702	8012035	+	ARID2	AT-rich interactive domain-containing protein 2				PF01388;PF02257	IPR001606 ARID DNA-binding domain;IPR003150 DNA-binding RFX-type winged-helix domain;IPR007087 None;IPR011989 Armadillo-like helical;IPR011991 ArsR-like helix-turn-helix domain;IPR013087 Zinc finger C2H2-type;IPR016024 Armadillo-type fold	ENOG503BCN8	K:(K) Transcription	GO_function: GO:0003676 - nucleic acid binding [Evidence IEA];GO_function: GO:0003677 - DNA binding [Evidence IEA];GO_function: GO:0046872 - metal ion binding [Evidence IEA];GO_function: GO:0005488 - binding [Evidence IEA];GO_process: GO:0006355 - regulation of transcription, DNA-templated [Evidence IEA]
Ahemp_000551	Ahemp_000551-T1	mRNA	scaffold_1	8016649	8027321	+		hypothetical protein				PF02256;PF02906	IPR003149 Iron hydrogenase, small subunit;IPR004108 Iron hydrogenase, large subunit, C-terminal;IPR009016 Iron hydrogenase	ENOG503BES4	Y:(Y) Nuclear structure
Ahemp_000552	Ahemp_000552-T1	mRNA	scaffold_1	8033300	8051542	-	COPB1	Coatomer subunit beta			EOG091G03TX	PF01602;PF07718;PF14806	IPR002553 Clathrin/coatomer adaptor, adaptin-like, N-terminal;IPR011710 Coatomer beta subunit, C-terminal;IPR011989 Armadillo-like helical;IPR016024 Armadillo-type fold;IPR016460 Coatomer beta subunit (COPB1);IPR029446 Coatomer beta subunit, appendage platform domain	ENOG503BBK1	U:(U) Intracellular trafficking, secretion, and vesicular transport	GO_component: GO:0030126 - COPI vesicle coat [Evidence IEA];GO_component: GO:0005737 - cytoplasm [Evidence IEA];GO_component: GO:0030117 - membrane coat [Evidence IEA];GO_function: GO:0005198 - structural molecule activity [Evidence IEA];GO_function: GO:0005488 - binding [Evidence IEA];GO_process: GO:0006886 - intracellular protein transport [Evidence IEA];GO_process: GO:0016192 - vesicle-mediate…		2 (o553-574i586-604o)
Ahemp_000553	Ahemp_000553-T1	mRNA	scaffold_1	8056415	8066039	-	LRP2_1	Low-density lipoprotein receptor-related protein 2				PF00057;PF07645;PF12662;PF14670	IPR000152 EGF-type aspartate/asparagine hydroxylation site;IPR000742 EGF-like domain;IPR001881 EGF-like calcium-binding domain;IPR002172 Low-density lipoprotein (LDL) receptor class A repeat;IPR009030 Growth factor receptor cysteine-rich domain superfamily;IPR011042 Six-bladed beta-propeller, TolB-like;IPR013032 EGF-like, conserved site;IPR018097 EGF-like calcium-binding, conserved site;IPR023413…	ENOG503B9HR	T:(T) Signal transduction mechanisms	GO_function: GO:0030229 - very-low-density lipoprotein particle receptor activity [Evidence IEA];GO_function: GO:0005509 - calcium ion binding [Evidence IEA];GO_function: GO:0005515 - protein binding [Evidence IEA]		1 (o669-692i)
Ahemp_000554	Ahemp_000554-T1	mRNA	scaffold_1	8102245	8115942	+	EXT2_1	Exostosin-2		2.4.1.22		PF03016;PF09258	IPR004263 Exostosin-like;IPR015338 Glycosyl transferase 64 domain;IPR029044 Nucleotide-diphospho-sugar transferases	ENOG503BAHN	G:(G) Carbohydrate transport and metabolism;M:(M) Cell wall/membrane/envelope biogenesis;W:(W) Extracellular structures	GO_component: GO:0016021 - integral component of membrane [Evidence IEA];GO_process: GO:0006024 - glycosaminoglycan biosynthetic process [Evidence IEA];GO_process: GO:0015012 - heparan sulfate proteoglycan biosynthetic process [Evidence IEA]		1 (i7-30o)		GT47
Ahemp_000555	Ahemp_000555-T1	mRNA	scaffold_1	8117866	8142112	+	SEC31A_1	Protein transport protein Sec31A				PF00400;PF12931	IPR001680 WD40 repeat;IPR015943 WD40/YVTN repeat-like-containing domain superfamily;IPR017986 None;IPR019775 WD40 repeat, conserved site	ENOG503BBMI	U:(U) Intracellular trafficking, secretion, and vesicular transport	GO_function: GO:0005515 - protein binding [Evidence IEA]
Ahemp_000556	Ahemp_000556-T1	mRNA	scaffold_1	8143055	8144617	+		hypothetical protein				PF15993	IPR032751 Protein fuseless	ENOG503BFSC	S:(S) Function unknown			7 (i12-29o49-70i82-102o108-131i174-194o214-234i246-272o)
Ahemp_000557	Ahemp_000557-T1	mRNA	scaffold_1	8153239	8164025	+	KAR2	ATPase with role in protein import into the ER				PF00012;PF06723	IPR013126 Heat shock protein 70 family;IPR029047 Heat shock protein 70kD, peptide-binding domain superfamily	ENOG503NUYW	O:(O) Posttranslational modification, protein turnover, chaperones
Ahemp_000558	Ahemp_000558-T1	mRNA	scaffold_1	8166583	8167596	-		hypothetical protein				PF00001;PF10320	IPR000276 G protein-coupled receptor, rhodopsin-like;IPR017452 GPCR, rhodopsin-like, 7TM	ENOG503B9BF	T:(T) Signal transduction mechanisms	GO_component: GO:0016021 - integral component of membrane [Evidence IEA];GO_function: GO:0004930 - G-protein coupled receptor activity [Evidence IEA];GO_process: GO:0007186 - G-protein coupled receptor signaling pathway [Evidence IEA]		7 (o26-52i64-83o103-124i145-166o186-208i256-274o294-316i)
Ahemp_000559	Ahemp_000559-T1	mRNA	scaffold_1	8180680	8182326	+		hypothetical protein
Ahemp_000560	Ahemp_000560-T1	mRNA	scaffold_1	8184534	8187417	+		hypothetical protein
Ahemp_000561	Ahemp_000561-T1	mRNA	scaffold_1	8187801	8194815	+	PPP6C	Serine/threonine-protein phosphatase 6 catalytic subunit		3.1.3.16		PF00149	IPR004843 Calcineurin-like phosphoesterase domain, ApaH type;IPR006186 Serine/threonine-specific protein phosphatase/bis(5-nucleosyl)-tetraphosphatase;IPR029052 Metallo-dependent phosphatase-like	ENOG503BCQR	D:(D) Cell cycle control, cell division, chromosome partitioning;T:(T) Signal transduction mechanisms	GO_function: GO:0016787 - hydrolase activity [Evidence IEA]
Ahemp_000562	Ahemp_000562-T1	mRNA	scaffold_1	8200908	8207547	+	MRPS35	28S ribosomal protein S35, mitochondrial			EOG091G0ELS		IPR019349 Small ribosomal subunit protein mS35, mitochondrial, conserved domain	ENOG503B9NS	J:(J) Translation, ribosomal structure and biogenesis
Ahemp_000563	Ahemp_000563-T1	mRNA	scaffold_1	8207782	8214599	+	WDR77	Methylosome protein 50				PF00400	IPR001680 WD40 repeat;IPR015943 WD40/YVTN repeat-like-containing domain superfamily;IPR017986 None	ENOG503BFCW	A:(A) RNA processing and modification	GO_function: GO:0005515 - protein binding [Evidence IEA]
Ahemp_000564	Ahemp_000564-T1	mRNA	scaffold_1	8215325	8219639	-	MRPL21	39S ribosomal protein L21, mitochondrial				PF00829	IPR001787 Large ribosomal subunit protein bL21;IPR018258 Large ribosomal subunit protein bL21, conserved site;IPR028909 Large ribosomal subunit protein bL21-like	ENOG503BPNE	J:(J) Translation, ribosomal structure and biogenesis	GO_component: GO:0005840 - ribosome [Evidence IEA];GO_component: GO:0005622 - intracellular [Evidence IEA];GO_function: GO:0003723 - RNA binding [Evidence IEA];GO_function: GO:0003735 - structural constituent of ribosome [Evidence IEA];GO_process: GO:0006412 - translation [Evidence IEA]
Ahemp_000565	Ahemp_000565-T1	mRNA	scaffold_1	8220116	8224587	-		hypothetical protein				PF00561;PF12146	IPR000073 Alpha/beta hydrolase fold-1;IPR029058 Alpha/Beta hydrolase fold	ENOG503BA6C	I:(I) Lipid transport and metabolism				S33
Ahemp_000566	Ahemp_000566-T1	mRNA	scaffold_1	8230934	8242084	+		hypothetical protein				PF00561;PF04083;PF12146	IPR006693 Partial AB-hydrolase lipase domain;IPR029058 Alpha/Beta hydrolase fold	ENOG503BA6C	I:(I) Lipid transport and metabolism	GO_process: GO:0006629 - lipid metabolic process [Evidence IEA]			S33
Ahemp_000567	Ahemp_000567-T1	mRNA	scaffold_1	8246610	8251329	-		hypothetical protein				PF00561;PF04083;PF12146	IPR006693 Partial AB-hydrolase lipase domain;IPR025483 Lipase, eukaryotic;IPR029058 Alpha/Beta hydrolase fold	ENOG503BA6C	I:(I) Lipid transport and metabolism	GO_function: GO:0016788 - hydrolase activity, acting on ester bonds [Evidence IEA];GO_process: GO:0006629 - lipid metabolic process [Evidence IEA]	SignalP(1-19)		S33
Ahemp_000568	Ahemp_000568-T1	mRNA	scaffold_1	8253740	8256587	+		hypothetical protein										1 (o6-27i)
Ahemp_000569	Ahemp_000569-T1	mRNA	scaffold_1	8257207	8267820	-	CCT2_1	T-complex protein 1 subunit beta				PF00118	IPR002194 Chaperonin TCP-1, conserved site;IPR002423 Chaperonin Cpn60/GroEL/TCP-1 family;IPR012716 T-complex protein 1, beta subunit;IPR017998 Chaperone tailless complex polypeptide 1 (TCP-1);IPR027409 GroEL-like apical domain superfamily;IPR027410 TCP-1-like chaperonin intermediate domain superfamily;IPR027413 GroEL-like equatorial domain superfamily	ENOG503BDFR	O:(O) Posttranslational modification, protein turnover, chaperones	GO_function: GO:0051082 - unfolded protein binding [Evidence IEA];GO_function: GO:0005524 - ATP binding [Evidence IEA];GO_process: GO:0006457 - protein folding [Evidence IEA]
Ahemp_000570	Ahemp_000570-T1	mRNA	scaffold_1	8267949	8275837	+	RAB21	Ras-related protein Rab-21				PF00025	IPR001806 Small GTPase;IPR005225 Small GTP-binding protein domain;IPR027417 P-loop containing nucleoside triphosphate hydrolase	ENOG503B9SU	U:(U) Intracellular trafficking, secretion, and vesicular transport	GO_function: GO:0005525 - GTP binding [Evidence IEA];GO_process: GO:0007264 - small GTPase mediated signal transduction [Evidence IEA]
Ahemp_000571	Ahemp_000571-T1	mRNA	scaffold_1	8275868	8287427	-	GRWD1	Glutamate-rich WD repeat-containing protein 1				PF00400;PF08662;PF12265;PF12894	IPR001680 WD40 repeat;IPR015943 WD40/YVTN repeat-like-containing domain superfamily;IPR017986 None;IPR019775 WD40 repeat, conserved site;IPR020472 G-protein beta WD-40 repeat;IPR022052 Histone-binding protein RBBP4, N-terminal	ENOG503BH60	K:(K) Transcription	GO_function: GO:0005515 - protein binding [Evidence IEA]
Ahemp_000572	Ahemp_000572-T1	mRNA	scaffold_1	8287649	8291704	+	ABT1	Activator of basal transcription 1			EOG091G0G6C		IPR000504 RNA recognition motif domain;IPR012677 Nucleotide-binding alpha-beta plait domain superfamily;IPR034353 ABT1/ESF2, RNA recognition motif	ENOG503BD5H	K:(K) Transcription	GO_function: GO:0003676 - nucleic acid binding [Evidence IEA];GO_function: GO:0000166 - nucleotide binding [Evidence IEA]
Ahemp_000573	Ahemp_000573-T1	mRNA	scaffold_1	8298820	8305328	+	SMPD2	Sphingomyelin phosphodiesterase 2, neutral membrane (Neutral sphingomyelinase)		3.1.4.12	EOG091G0EZ8	PF03372	IPR005135 Endonuclease/exonuclease/phosphatase	ENOG503BGK9	T:(T) Signal transduction mechanisms
Ahemp_000574	Ahemp_000574-T1	mRNA	scaffold_1	8311756	8324352	-		hypothetical protein				PF00191	IPR001464 Annexin;IPR013286 None;IPR018252 Annexin repeat, conserved site;IPR018502 Annexin repeat	ENOG503BCMH	U:(U) Intracellular trafficking, secretion, and vesicular transport	GO_function: GO:0005544 - calcium-dependent phospholipid binding [Evidence IEA];GO_function: GO:0005509 - calcium ion binding [Evidence IEA]
Ahemp_000575	Ahemp_000575-T1	mRNA	scaffold_1	8324537	8331155	+	PPP2CB	Serine/threonine-protein phosphatase 2A catalytic subunit beta isoform		3.1.3.16		PF00149	IPR004843 Calcineurin-like phosphoesterase domain, ApaH type;IPR006186 Serine/threonine-specific protein phosphatase/bis(5-nucleosyl)-tetraphosphatase;IPR029052 Metallo-dependent phosphatase-like	ENOG503B9S0	T:(T) Signal transduction mechanisms	GO_function: GO:0016787 - hydrolase activity [Evidence IEA]
Ahemp_000576	Ahemp_000576-T1	mRNA	scaffold_1	8333327	8334115	+		hypothetical protein				PF00657;PF13472	IPR013830 SGNH hydrolase-type esterase domain	ENOG503A2J4	S:(S) Function unknown			2 (i9-28o40-58i)
Ahemp_000577	Ahemp_000577-T1	mRNA	scaffold_1	8361433	8385134	-		hypothetical protein		3.1.4.4		PF00614;PF00787;PF13091	IPR001683 Phox homology;IPR001736 Phospholipase D/Transphosphatidylase;IPR001849 Pleckstrin homology domain;IPR011993 PH-like domain superfamily;IPR015679 Phospholipase D family;IPR016555 Phospholipase D, eukaryotic type;IPR025202 Phospholipase D-like domain	ENOG503BAV7	I:(I) Lipid transport and metabolism	GO_function: GO:0003824 - catalytic activity [Evidence IEA];GO_function: GO:0035091 - phosphatidylinositol binding [Evidence IEA];GO_function: GO:0004630 - phospholipase D activity [Evidence IEA];GO_process: GO:0048017 - inositol lipid-mediated signaling [Evidence IEA];GO_process: GO:0006654 - phosphatidic acid biosynthetic process [Evidence IEA]
Ahemp_000578	Ahemp_000578-T1	mRNA	scaffold_1	8385423	8397866	+	SECISBP2L	Selenocysteine insertion sequence-binding protein 2-like				PF01248	IPR004038 Ribosomal protein eL8/eL30/eS12/Gadd45;IPR029064 Ribosomal protein eL30-like superfamily	ENOG503BB5J	S:(S) Function unknown
Ahemp_000579	Ahemp_000579-T1	mRNA	scaffold_1	8398293	8399713	-		hypothetical protein				PF00153	IPR018108 Mitochondrial substrate/solute carrier;IPR023395 Mitochondrial carrier domain superfamily	ENOG503BGVF	C:(C) Energy production and conversion			3 (o16-34i163-183o259-278i)
Ahemp_000580	Ahemp_000580-T1	mRNA	scaffold_1	8404379	8405619	-	MEP1B_1	Meprin A subunit beta				PF00629	IPR000998 MAM domain;IPR013320 Concanavalin A-like lectin/glucanase domain superfamily	ENOG50KOG3714	O:(O) Posttranslational modification, protein turnover, chaperones	GO_component: GO:0016020 - membrane [Evidence IEA]
Ahemp_000581	Ahemp_000581-T1	mRNA	scaffold_1	8408265	8411645	-		hypothetical protein				PF00630	IPR001298 Filamin/ABP280 repeat;IPR013783 Immunoglobulin-like fold;IPR014756 Immunoglobulin E-set;IPR017868 Filamin/ABP280 repeat-like	ENOG503B9WI	Z:(Z) Cytoskeleton	GO_function: GO:0005515 - protein binding [Evidence IEA]
Ahemp_000582	Ahemp_000582-T1	mRNA	scaffold_1	8415996	8417269	-	ECE1_2	Endothelin-converting enzyme 1		3.4.24.71			IPR000718 Peptidase M13;IPR008753 Peptidase M13, N-terminal domain;IPR029734 None	ENOG503B9I2	E:(E) Amino acid transport and metabolism	GO_function: GO:0004222 - metalloendopeptidase activity [Evidence IEA];GO_process: GO:0016485 - protein processing [Evidence IEA];GO_process: GO:0006508 - proteolysis [Evidence IEA]		1 (o70-90i)	M13
Ahemp_000583	Ahemp_000583-T1	mRNA	scaffold_1	8419147	8431596	+	LRRC71	Leucine-rich repeat-containing protein 71					IPR032675 Leucine-rich repeat domain superfamily	ENOG503BA05	S:(S) Function unknown
Ahemp_000584	Ahemp_000584-T1	mRNA	scaffold_1	8436093	8443877	-	SELENBP1_2	Methanethiol oxidase				PF05694	IPR008826 Selenium-binding protein;IPR015943 WD40/YVTN repeat-like-containing domain superfamily	ENOG503BD9B	P:(P) Inorganic ion transport and metabolism	GO_function: GO:0008430 - selenium binding [Evidence IEA];GO_function: GO:0005515 - protein binding [Evidence IEA]
Ahemp_000585	Ahemp_000585-T1	mRNA	scaffold_1	8456867	8470509	-	TCF12	bHLH transcription factor binding				PF00010	IPR011598 Myc-type, basic helix-loop-helix (bHLH) domain	ENOG503BAYG	K:(K) Transcription	GO_function: GO:0046983 - protein dimerization activity [Evidence IEA]
[truncated: 26,319 more rows]

## Sheet: Table S6
Table S6. Ortholog gene clusters (i.e., ortholog groups) and corresponding gene IDs among A. cervicornis, A. digitifera, A. millepora, A. tenuis, A. hemprichii, and P. lobata.
[truncated: 23,350 more rows]
[truncated: 199 more columns]

[truncated: 2 more sheets: Table S7, Table S8]
